# Supplementary material for: Targeting nucleotide metabolic pathways in colorectal cancer by integrating scRNA-seq, spatial transcriptome, and bulk RNA-seq data
Source: Funct Integr Genomics. 2024 Apr 10;24(2):72. doi: 10.1007/s10142-024-01356-5 (PMC11004054; doi:10.1007/s10142-024-01356-5)
Supplement: Supplementary file 1 — (XLS 365 kb) [file 10142_2024_1356_MOESM1_ESM.xls]

## Sheet: Supplementary Table 1
Supplementary Table 1: A total of 882 mRNAs with relevance scores greater than 10 were identified by searching the GeneCard database with the keyword "Nucleotide metabolism".
Gene Symbol	Description	Category	Uniprot ID	Gifts	GC Id	Relevance score	GeneCards Link
MTR	5-Methyltetrahydrofolate-Homocysteine Methyltransferase	Protein Coding	Q99707	54	GC01P236795	56.7182	https://www.genecards.org/cgi-bin/carddisp.pl?gene=MTR
CYP2D6	Cytochrome P450 Family 2 Subfamily D Member 6	Protein Coding	P10635	52	GC22M042126	51.7297	https://www.genecards.org/cgi-bin/carddisp.pl?gene=CYP2D6
MMACHC	Metabolism Of Cobalamin Associated C	Protein Coding	Q9Y4U1	50	GC01P045500	50.6933	https://www.genecards.org/cgi-bin/carddisp.pl?gene=MMACHC
ABCA3	ATP Binding Cassette Subfamily A Member 3	Protein Coding	Q99758	55	GC16M002275	48.8134	https://www.genecards.org/cgi-bin/carddisp.pl?gene=ABCA3
CYP2C19	Cytochrome P450 Family 2 Subfamily C Member 19	Protein Coding	P33261	50	GC10P094762	47.1517	https://www.genecards.org/cgi-bin/carddisp.pl?gene=CYP2C19
SLC19A3	Solute Carrier Family 19 Member 3	Protein Coding	Q9BZV2	53	GC02M227685	45.9911	https://www.genecards.org/cgi-bin/carddisp.pl?gene=SLC19A3
APOE	Apolipoprotein E	Protein Coding	P02649	57	GC19P083472	43.7467	https://www.genecards.org/cgi-bin/carddisp.pl?gene=APOE
MTRR	5-Methyltetrahydrofolate-Homocysteine Methyltransferase Reductase	Protein Coding	Q9UBK8	51	GC05P007851	43.5272	https://www.genecards.org/cgi-bin/carddisp.pl?gene=MTRR
MTHFR	Methylenetetrahydrofolate Reductase	Protein Coding	P42898	54	GC01M011785	41.5375	https://www.genecards.org/cgi-bin/carddisp.pl?gene=MTHFR
CYP3A4	Cytochrome P450 Family 3 Subfamily A Member 4	Protein Coding	P08684	55	GC07M099773	41.4268	https://www.genecards.org/cgi-bin/carddisp.pl?gene=CYP3A4
INS	Insulin	Protein Coding	P01308	54	GC11M002159	40.8505	https://www.genecards.org/cgi-bin/carddisp.pl?gene=INS
TPK1	Thiamin Pyrophosphokinase 1	Protein Coding	Q9H3S4	52	GC07M144451	39.1478	https://www.genecards.org/cgi-bin/carddisp.pl?gene=TPK1
MMADHC	Metabolism Of Cobalamin Associated D	Protein Coding	Q9H3L0	49	GC02M149569	37.5733	https://www.genecards.org/cgi-bin/carddisp.pl?gene=MMADHC
ACADM	Acyl-CoA Dehydrogenase Medium Chain	Protein Coding	P11310	53	GC01P075724	37.4662	https://www.genecards.org/cgi-bin/carddisp.pl?gene=ACADM
PPARG	Peroxisome Proliferator Activated Receptor Gamma	Protein Coding	P37231	60	GC03P012287	36.4496	https://www.genecards.org/cgi-bin/carddisp.pl?gene=PPARG
TPMT	Thiopurine S-Methyltransferase	Protein Coding	P51580	53	GC06M018128	36.3076	https://www.genecards.org/cgi-bin/carddisp.pl?gene=TPMT
ADIPOQ	Adiponectin, C1Q And Collagen Domain Containing	Protein Coding	Q15848	52	GC03P186842	35.6717	https://www.genecards.org/cgi-bin/carddisp.pl?gene=ADIPOQ
LDLR	Low Density Lipoprotein Receptor	Protein Coding	P01130	58	GC19P011212	34.0731	https://www.genecards.org/cgi-bin/carddisp.pl?gene=LDLR
ERCC2	ERCC Excision Repair 2, TFIIH Core Complex Helicase Subunit	Protein Coding	P18074	54	GC19M045349	33.9719	https://www.genecards.org/cgi-bin/carddisp.pl?gene=ERCC2
CYP2C9	Cytochrome P450 Family 2 Subfamily C Member 9	Protein Coding	P11712	52	GC10P094938	33.6968	https://www.genecards.org/cgi-bin/carddisp.pl?gene=CYP2C9
SFTPB	Surfactant Protein B	Protein Coding	P07988	51	GC02M085657	33.209	https://www.genecards.org/cgi-bin/carddisp.pl?gene=SFTPB
CETP	Cholesteryl Ester Transfer Protein	Protein Coding	P11597	53	GC16P056961	32.959	https://www.genecards.org/cgi-bin/carddisp.pl?gene=CETP
CSF2RA	Colony Stimulating Factor 2 Receptor Subunit Alpha	Protein Coding	P15509	52	GC0XP002052	32.8339	https://www.genecards.org/cgi-bin/carddisp.pl?gene=CSF2RA
IL6	Interleukin 6	Protein Coding	P05231	58	GC07P022725	32.6754	https://www.genecards.org/cgi-bin/carddisp.pl?gene=IL6
LEP	Leptin	Protein Coding	P41159	53	GC07P128241	32.6596	https://www.genecards.org/cgi-bin/carddisp.pl?gene=LEP
SFTPC	Surfactant Protein C	Protein Coding	P11686	48	GC08P022156	32.2376	https://www.genecards.org/cgi-bin/carddisp.pl?gene=SFTPC
CYP1A2	Cytochrome P450 Family 1 Subfamily A Member 2	Protein Coding	P05177	52	GC15P074748	31.8295	https://www.genecards.org/cgi-bin/carddisp.pl?gene=CYP1A2
APOB	Apolipoprotein B	Protein Coding	P04114	53	GC02M020956	31.6075	https://www.genecards.org/cgi-bin/carddisp.pl?gene=APOB
ENPP1	Ectonucleotide Pyrophosphatase/Phosphodiesterase 1	Protein Coding	P22413	56	GC06P131808	31.2112	https://www.genecards.org/cgi-bin/carddisp.pl?gene=ENPP1
ERCC1	ERCC Excision Repair 1, Endonuclease Non-Catalytic Subunit	Protein Coding	P07992	53	GC19M079717	30.96	https://www.genecards.org/cgi-bin/carddisp.pl?gene=ERCC1
LIPC	Lipase C, Hepatic Type	Protein Coding	P11150	52	GC15P058410	30.6624	https://www.genecards.org/cgi-bin/carddisp.pl?gene=LIPC
NUDT15	Nudix Hydrolase 15	Protein Coding	Q9NV35	45	GC13P048037	30.6282	https://www.genecards.org/cgi-bin/carddisp.pl?gene=NUDT15
CYP2A6	Cytochrome P450 Family 2 Subfamily A Member 6	Protein Coding	P11509	53	GC19M040843	30.5457	https://www.genecards.org/cgi-bin/carddisp.pl?gene=CYP2A6
CYP2B6	Cytochrome P450 Family 2 Subfamily B Member 6	Protein Coding	P20813	52	GC19P040991	30.3595	https://www.genecards.org/cgi-bin/carddisp.pl?gene=CYP2B6
CYP1A1	Cytochrome P450 Family 1 Subfamily A Member 1	Protein Coding	P04798	54	GC15M074719	29.9333	https://www.genecards.org/cgi-bin/carddisp.pl?gene=CYP1A1
TNF	Tumor Necrosis Factor	Protein Coding	P01375	58	GC06P104098	29.5937	https://www.genecards.org/cgi-bin/carddisp.pl?gene=TNF
LPL	Lipoprotein Lipase	Protein Coding	P06858	56	GC08P019901	29.3129	https://www.genecards.org/cgi-bin/carddisp.pl?gene=LPL
TP53	Tumor Protein P53	Protein Coding	P04637	60	GC17M007661	28.8365	https://www.genecards.org/cgi-bin/carddisp.pl?gene=TP53
ERCC5	ERCC Excision Repair 5, Endonuclease	Protein Coding	P28715	52	GC13P102845	28.4648	https://www.genecards.org/cgi-bin/carddisp.pl?gene=ERCC5
ERCC6	ERCC Excision Repair 6, Chromatin Remodeling Factor	Protein Coding	Q03468	53	GC10M049454	28.1307	https://www.genecards.org/cgi-bin/carddisp.pl?gene=ERCC6
VDR	Vitamin D Receptor	Protein Coding	P11473	57	GC12M047841	28.1014	https://www.genecards.org/cgi-bin/carddisp.pl?gene=VDR
CYP2E1	Cytochrome P450 Family 2 Subfamily E Member 1	Protein Coding	P05181	53	GC10P133520	28.0269	https://www.genecards.org/cgi-bin/carddisp.pl?gene=CYP2E1
CBS	Cystathionine Beta-Synthase	Protein Coding	P35520	57	GC21M043053	27.824	https://www.genecards.org/cgi-bin/carddisp.pl?gene=CBS
SLC25A4	Solute Carrier Family 25 Member 4	Protein Coding	P12235	56	GC04P185143	27.8133	https://www.genecards.org/cgi-bin/carddisp.pl?gene=SLC25A4
CYP2C8	Cytochrome P450 Family 2 Subfamily C Member 8	Protein Coding	P10632	53	GC10M095038	27.7188	https://www.genecards.org/cgi-bin/carddisp.pl?gene=CYP2C8
MMAA	Metabolism Of Cobalamin Associated A	Protein Coding	Q8IVH4	46	GC04P145620	27.7088	https://www.genecards.org/cgi-bin/carddisp.pl?gene=MMAA
AKT1	AKT Serine/Threonine Kinase 1	Protein Coding	P31749	60	GC14M104769	27.6018	https://www.genecards.org/cgi-bin/carddisp.pl?gene=AKT1
CYP3A5	Cytochrome P450 Family 3 Subfamily A Member 5	Protein Coding	P20815	51	GC07M099648	27.5683	https://www.genecards.org/cgi-bin/carddisp.pl?gene=CYP3A5
DPYD	Dihydropyrimidine Dehydrogenase	Protein Coding	Q12882	58	GC01M097015	27.233	https://www.genecards.org/cgi-bin/carddisp.pl?gene=DPYD
SLC25A19	Solute Carrier Family 25 Member 19	Protein Coding	Q9HC21	50	GC17M075273	26.6237	https://www.genecards.org/cgi-bin/carddisp.pl?gene=SLC25A19
PPARA	Peroxisome Proliferator Activated Receptor Alpha	Protein Coding	Q07869	51	GC22P046150	26.6133	https://www.genecards.org/cgi-bin/carddisp.pl?gene=PPARA
ABCG5	ATP Binding Cassette Subfamily G Member 5	Protein Coding	Q9H222	52	GC02M043806	26.2754	https://www.genecards.org/cgi-bin/carddisp.pl?gene=ABCG5
OTC	Ornithine Transcarbamylase	Protein Coding	P00480	53	GC0XP038330	26.2101	https://www.genecards.org/cgi-bin/carddisp.pl?gene=OTC
INSR	Insulin Receptor	Protein Coding	P06213	61	GC19M007112	26.1499	https://www.genecards.org/cgi-bin/carddisp.pl?gene=INSR
GNAS	GNAS Complex Locus	Protein Coding	P84996	57	GC20P058839	26.0934	https://www.genecards.org/cgi-bin/carddisp.pl?gene=GNAS
CNP	2',3'-Cyclic Nucleotide 3' Phosphodiesterase	Protein Coding	P09543	50	GC17P041966	26.0233	https://www.genecards.org/cgi-bin/carddisp.pl?gene=CNP
MMAB	Metabolism Of Cobalamin Associated B	Protein Coding	Q96EY8	51	GC12M109553	25.9167	https://www.genecards.org/cgi-bin/carddisp.pl?gene=MMAB
FADS1	Fatty Acid Desaturase 1	Protein Coding	O60427	49	GC11M061799	25.7496	https://www.genecards.org/cgi-bin/carddisp.pl?gene=FADS1
HPRT1	Hypoxanthine Phosphoribosyltransferase 1	Protein Coding	P00492	55	GC0XP134460	25.7237	https://www.genecards.org/cgi-bin/carddisp.pl?gene=HPRT1
ABCG8	ATP Binding Cassette Subfamily G Member 8	Protein Coding	Q9H221	49	GC02P043828	25.7223	https://www.genecards.org/cgi-bin/carddisp.pl?gene=ABCG8
NOD2	Nucleotide Binding Oligomerization Domain Containing 2	Protein Coding	Q9HC29	54	GC16P050693	25.6329	https://www.genecards.org/cgi-bin/carddisp.pl?gene=NOD2
UGT1A1	UDP Glucuronosyltransferase Family 1 Member A1	Protein Coding	P22309	57	GC02P233760	25.5812	https://www.genecards.org/cgi-bin/carddisp.pl?gene=UGT1A1
ADSL	Adenylosuccinate Lyase	Protein Coding	P30566	54	GC22P040346	25.2619	https://www.genecards.org/cgi-bin/carddisp.pl?gene=ADSL
XDH	Xanthine Dehydrogenase	Protein Coding	P47989	54	GC02M031334	25.1543	https://www.genecards.org/cgi-bin/carddisp.pl?gene=XDH
PPARGC1A	PPARG Coactivator 1 Alpha	Protein Coding	Q9UBK2	54	GC04M023755	25.1232	https://www.genecards.org/cgi-bin/carddisp.pl?gene=PPARGC1A
IGF1	Insulin Like Growth Factor 1	Protein Coding	P05019	55	GC12M102395	24.6052	https://www.genecards.org/cgi-bin/carddisp.pl?gene=IGF1
ERCC4	ERCC Excision Repair 4, Endonuclease Catalytic Subunit	Protein Coding	Q92889	52	GC16P013920	24.5265	https://www.genecards.org/cgi-bin/carddisp.pl?gene=ERCC4
ARHGEF2	Rho/Rac Guanine Nucleotide Exchange Factor 2	Protein Coding	Q92974	53	GC01M155946	24.5054	https://www.genecards.org/cgi-bin/carddisp.pl?gene=ARHGEF2
GCK	Glucokinase	Protein Coding	P35557	56	GC07M044807	24.3702	https://www.genecards.org/cgi-bin/carddisp.pl?gene=GCK
ALB	Albumin	Protein Coding	P02768	56	GC04P073397	24.3414	https://www.genecards.org/cgi-bin/carddisp.pl?gene=ALB
CRP	C-Reactive Protein	Protein Coding	P02741	52	GC01M159732	24.0943	https://www.genecards.org/cgi-bin/carddisp.pl?gene=CRP
ACE	Angiotensin I Converting Enzyme	Protein Coding	P12821	58	GC17P063477	24.0501	https://www.genecards.org/cgi-bin/carddisp.pl?gene=ACE
APOA1	Apolipoprotein A1	Protein Coding	P02647	57	GC11M116835	23.8145	https://www.genecards.org/cgi-bin/carddisp.pl?gene=APOA1
CYP1B1	Cytochrome P450 Family 1 Subfamily B Member 1	Protein Coding	Q16678	55	GC02M038066	23.6504	https://www.genecards.org/cgi-bin/carddisp.pl?gene=CYP1B1
MMUT	Methylmalonyl-CoA Mutase	Protein Coding	P22033	53	GC06M049430	23.5602	https://www.genecards.org/cgi-bin/carddisp.pl?gene=MMUT
HCN2	Hyperpolarization Activated Cyclic Nucleotide Gated Potassium And Sodium Channel 2	Protein Coding	Q9UL51	53	GC19P000589	23.4494	https://www.genecards.org/cgi-bin/carddisp.pl?gene=HCN2
IL1B	Interleukin 1 Beta	Protein Coding	P01584	54	GC02M112829	23.0828	https://www.genecards.org/cgi-bin/carddisp.pl?gene=IL1B
ALDH2	Aldehyde Dehydrogenase 2 Family Member	Protein Coding	P05091	57	GC12P111766	22.8013	https://www.genecards.org/cgi-bin/carddisp.pl?gene=ALDH2
LEPR	Leptin Receptor	Protein Coding	P48357	57	GC01P065426	22.7197	https://www.genecards.org/cgi-bin/carddisp.pl?gene=LEPR
GHRL	Ghrelin And Obestatin Prepropeptide	Protein Coding	Q9UBU3	48	GC03M010285	22.6947	https://www.genecards.org/cgi-bin/carddisp.pl?gene=GHRL
HCN1	Hyperpolarization Activated Cyclic Nucleotide Gated Potassium Channel 1	Protein Coding	O60741	53	GC05M045260	22.6665	https://www.genecards.org/cgi-bin/carddisp.pl?gene=HCN1
GCDH	Glutaryl-CoA Dehydrogenase	Protein Coding	Q92947	52	GC19P012891	22.6444	https://www.genecards.org/cgi-bin/carddisp.pl?gene=GCDH
IL10	Interleukin 10	Protein Coding	P22301	54	GC01M206767	22.4617	https://www.genecards.org/cgi-bin/carddisp.pl?gene=IL10
HCN4	Hyperpolarization Activated Cyclic Nucleotide Gated Potassium Channel 4	Protein Coding	Q9Y3Q4	55	GC15M073319	22.4381	https://www.genecards.org/cgi-bin/carddisp.pl?gene=HCN4
ABCB1	ATP Binding Cassette Subfamily B Member 1	Protein Coding	P08183	58	GC07M087504	22.4266	https://www.genecards.org/cgi-bin/carddisp.pl?gene=ABCB1
GSTP1	Glutathione S-Transferase Pi 1	Protein Coding	P09211	57	GC11P067583	22.3356	https://www.genecards.org/cgi-bin/carddisp.pl?gene=GSTP1
XPC	XPC Complex Subunit, DNA Damage Recognition And Repair Factor	Protein Coding	Q01831	53	GC03M023368	22.3157	https://www.genecards.org/cgi-bin/carddisp.pl?gene=XPC
ADA	Adenosine Deaminase	Protein Coding	P00813	58	GC20M044620	22.2333	https://www.genecards.org/cgi-bin/carddisp.pl?gene=ADA
RAPGEF3	Rap Guanine Nucleotide Exchange Factor 3	Protein Coding	O95398	51	GC12M047736	22.1932	https://www.genecards.org/cgi-bin/carddisp.pl?gene=RAPGEF3
SECISBP2	SECIS Binding Protein 2	Protein Coding	Q96T21	49	GC09P089318	22.1187	https://www.genecards.org/cgi-bin/carddisp.pl?gene=SECISBP2
CYP17A1	Cytochrome P450 Family 17 Subfamily A Member 1	Protein Coding	P05093	56	GC10M102830	22.0731	https://www.genecards.org/cgi-bin/carddisp.pl?gene=CYP17A1
RAD23B	RAD23 Homolog B, Nucleotide Excision Repair Protein	Protein Coding	P54727	51	GC09P107283	22.0152	https://www.genecards.org/cgi-bin/carddisp.pl?gene=RAD23B
CNGA3	Cyclic Nucleotide Gated Channel Subunit Alpha 3	Protein Coding	Q16281	49	GC02P098348	21.8826	https://www.genecards.org/cgi-bin/carddisp.pl?gene=CNGA3
CYP19A1	Cytochrome P450 Family 19 Subfamily A Member 1	Protein Coding	P11511	56	GC15M051208	21.8093	https://www.genecards.org/cgi-bin/carddisp.pl?gene=CYP19A1
HADHA	Hydroxyacyl-CoA Dehydrogenase Trifunctional Multienzyme Complex Subunit Alpha	Protein Coding	P40939	53	GC02M026190	21.7678	https://www.genecards.org/cgi-bin/carddisp.pl?gene=HADHA
NMNAT1	Nicotinamide Nucleotide Adenylyltransferase 1	Protein Coding	Q9HAN9	55	GC01P010561	21.7628	https://www.genecards.org/cgi-bin/carddisp.pl?gene=NMNAT1
MTTP	Microsomal Triglyceride Transfer Protein	Protein Coding	P55157	52	GC04P099563	21.7483	https://www.genecards.org/cgi-bin/carddisp.pl?gene=MTTP
COMT	Catechol-O-Methyltransferase	Protein Coding	P21964	58	GC22P019941	21.6855	https://www.genecards.org/cgi-bin/carddisp.pl?gene=COMT
HNF4A	Hepatocyte Nuclear Factor 4 Alpha	Protein Coding	P41235	56	GC20P044355	21.6042	https://www.genecards.org/cgi-bin/carddisp.pl?gene=HNF4A
UCP2	Uncoupling Protein 2	Protein Coding	P55851	53	GC11M073974	21.5964	https://www.genecards.org/cgi-bin/carddisp.pl?gene=UCP2
NOS3	Nitric Oxide Synthase 3	Protein Coding	P29474	56	GC07P152342	21.5474	https://www.genecards.org/cgi-bin/carddisp.pl?gene=NOS3
ACADVL	Acyl-CoA Dehydrogenase Very Long Chain	Protein Coding	P49748	52	GC17P012975	21.5173	https://www.genecards.org/cgi-bin/carddisp.pl?gene=ACADVL
SLC2A1	Solute Carrier Family 2 Member 1	Protein Coding	P11166	60	GC01M042925	21.4853	https://www.genecards.org/cgi-bin/carddisp.pl?gene=SLC2A1
NOD1	Nucleotide Binding Oligomerization Domain Containing 1	Protein Coding	Q9Y239	49	GC07M030424	21.4762	https://www.genecards.org/cgi-bin/carddisp.pl?gene=NOD1
DHFR	Dihydrofolate Reductase	Protein Coding	P00374	55	GC05M080626	21.4571	https://www.genecards.org/cgi-bin/carddisp.pl?gene=DHFR
MTHFD1	Methylenetetrahydrofolate Dehydrogenase, Cyclohydrolase And Formyltetrahydrofolate Synthetase 1	Protein Coding	P11586	52	GC14P064388	21.4461	https://www.genecards.org/cgi-bin/carddisp.pl?gene=MTHFD1
PAH	Phenylalanine Hydroxylase	Protein Coding	P00439	54	GC12M102836	21.4378	https://www.genecards.org/cgi-bin/carddisp.pl?gene=PAH
ABCA1	ATP Binding Cassette Subfamily A Member 1	Protein Coding	O95477	55	GC09M104781	21.353	https://www.genecards.org/cgi-bin/carddisp.pl?gene=ABCA1
GSTM1	Glutathione S-Transferase Mu 1	Protein Coding	P09488	49	GC01P109687	21.3376	https://www.genecards.org/cgi-bin/carddisp.pl?gene=GSTM1
CFTR	CF Transmembrane Conductance Regulator	Protein Coding	P13569	58	GC07P117287	21.3045	https://www.genecards.org/cgi-bin/carddisp.pl?gene=CFTR
SIRT1	Sirtuin 1	Protein Coding	Q96EB6	56	GC10P067884	21.1651	https://www.genecards.org/cgi-bin/carddisp.pl?gene=SIRT1
UGT1A6	UDP Glucuronosyltransferase Family 1 Member A6	Protein Coding	P19224	49	GC02P233691	21.1567	https://www.genecards.org/cgi-bin/carddisp.pl?gene=UGT1A6
COMMD1	Copper Metabolism Domain Containing 1	Protein Coding	Q8N668	48	GC02P061888	21.065	https://www.genecards.org/cgi-bin/carddisp.pl?gene=COMMD1
CNGB1	Cyclic Nucleotide Gated Channel Subunit Beta 1	Protein Coding	Q14028	50	GC16M057884	20.9881	https://www.genecards.org/cgi-bin/carddisp.pl?gene=CNGB1
LMBRD1	LMBR1 Domain Containing 1	Protein Coding	Q9NUN5	47	GC06M081428	20.8435	https://www.genecards.org/cgi-bin/carddisp.pl?gene=LMBRD1
CES1	Carboxylesterase 1	Protein Coding	P23141	55	GC16M055836	20.8069	https://www.genecards.org/cgi-bin/carddisp.pl?gene=CES1
CNGA2	Cyclic Nucleotide Gated Channel Subunit Alpha 2	Protein Coding	Q16280	46	GC0XP151734	20.7965	https://www.genecards.org/cgi-bin/carddisp.pl?gene=CNGA2
ACADS	Acyl-CoA Dehydrogenase Short Chain	Protein Coding	P16219	52	GC12P128210	20.7817	https://www.genecards.org/cgi-bin/carddisp.pl?gene=ACADS
HSD11B1	Hydroxysteroid 11-Beta Dehydrogenase 1	Protein Coding	P28845	57	GC01P209686	20.7756	https://www.genecards.org/cgi-bin/carddisp.pl?gene=HSD11B1
PPARD	Peroxisome Proliferator Activated Receptor Delta	Protein Coding	Q03181	52	GC06P104219	20.5871	https://www.genecards.org/cgi-bin/carddisp.pl?gene=PPARD
PNP	Purine Nucleoside Phosphorylase	Protein Coding	P00491	56	GC14P038215	20.5672	https://www.genecards.org/cgi-bin/carddisp.pl?gene=PNP
GGT1	Gamma-Glutamyltransferase 1	Protein Coding	P19440	56	GC22P024583	20.5431	https://www.genecards.org/cgi-bin/carddisp.pl?gene=GGT1
TYMS	Thymidylate Synthetase	Protein Coding	P04818	57	GC18P000657	20.4622	https://www.genecards.org/cgi-bin/carddisp.pl?gene=TYMS
RAPGEF1	Rap Guanine Nucleotide Exchange Factor 1	Protein Coding	Q13905	49	GC09M131576	20.3379	https://www.genecards.org/cgi-bin/carddisp.pl?gene=RAPGEF1
PCCB	Propionyl-CoA Carboxylase Subunit Beta	Protein Coding	P05166	54	GC03P136250	20.3181	https://www.genecards.org/cgi-bin/carddisp.pl?gene=PCCB
RASGRF1	Ras Protein Specific Guanine Nucleotide Releasing Factor 1	Protein Coding	Q13972	49	GC15M078959	20.3085	https://www.genecards.org/cgi-bin/carddisp.pl?gene=RASGRF1
NNT	Nicotinamide Nucleotide Transhydrogenase	Protein Coding	Q13423	50	GC05P043602	20.2991	https://www.genecards.org/cgi-bin/carddisp.pl?gene=NNT
ARFGEF2	ADP Ribosylation Factor Guanine Nucleotide Exchange Factor 2	Protein Coding	Q9Y6D5	48	GC20P048921	20.2841	https://www.genecards.org/cgi-bin/carddisp.pl?gene=ARFGEF2
RETN	Resistin	Protein Coding	Q9HD89	49	GC19P007669	20.2297	https://www.genecards.org/cgi-bin/carddisp.pl?gene=RETN
CNGB3	Cyclic Nucleotide Gated Channel Subunit Beta 3	Protein Coding	Q9NQW8	48	GC08M086553	20.1987	https://www.genecards.org/cgi-bin/carddisp.pl?gene=CNGB3
ABCD4	ATP Binding Cassette Subfamily D Member 4	Protein Coding	O14678	49	GC14M074285	20.0885	https://www.genecards.org/cgi-bin/carddisp.pl?gene=ABCD4
RAPGEF4	Rap Guanine Nucleotide Exchange Factor 4	Protein Coding	Q8WZA2	49	GC02P172735	20.0224	https://www.genecards.org/cgi-bin/carddisp.pl?gene=RAPGEF4
CYP27B1	Cytochrome P450 Family 27 Subfamily B Member 1	Protein Coding	O15528	53	GC12M058692	20.0034	https://www.genecards.org/cgi-bin/carddisp.pl?gene=CYP27B1
NAT2	N-Acetyltransferase 2	Protein Coding	P11245	48	GC08P018391	19.9594	https://www.genecards.org/cgi-bin/carddisp.pl?gene=NAT2
APOC3	Apolipoprotein C3	Protein Coding	P02656	52	GC11P116829	19.904	https://www.genecards.org/cgi-bin/carddisp.pl?gene=APOC3
SOS1	SOS Ras/Rac Guanine Nucleotide Exchange Factor 1	Protein Coding	Q07889	57	GC02M039125	19.8552	https://www.genecards.org/cgi-bin/carddisp.pl?gene=SOS1
HIF1A	Hypoxia Inducible Factor 1 Subunit Alpha	Protein Coding	Q16665	55	GC14P061695	19.8377	https://www.genecards.org/cgi-bin/carddisp.pl?gene=HIF1A
ARFGEF1	ADP Ribosylation Factor Guanine Nucleotide Exchange Factor 1	Protein Coding	Q9Y6D6	48	GC08M067173	19.8243	https://www.genecards.org/cgi-bin/carddisp.pl?gene=ARFGEF1
CPT1A	Carnitine Palmitoyltransferase 1A	Protein Coding	P50416	54	GC11M068754	19.7868	https://www.genecards.org/cgi-bin/carddisp.pl?gene=CPT1A
CYP7A1	Cytochrome P450 Family 7 Subfamily A Member 1	Protein Coding	P22680	49	GC08M058490	19.7584	https://www.genecards.org/cgi-bin/carddisp.pl?gene=CYP7A1
G6PD	Glucose-6-Phosphate Dehydrogenase	Protein Coding	P11413	57	GC0XM154578	19.7238	https://www.genecards.org/cgi-bin/carddisp.pl?gene=G6PD
IRS1	Insulin Receptor Substrate 1	Protein Coding	P35568	54	GC02M226731	19.7192	https://www.genecards.org/cgi-bin/carddisp.pl?gene=IRS1
VKORC1	Vitamin K Epoxide Reductase Complex Subunit 1	Protein Coding	Q9BQB6	55	GC16M040943	19.7011	https://www.genecards.org/cgi-bin/carddisp.pl?gene=VKORC1
PC	Pyruvate Carboxylase	Protein Coding	P11498	54	GC11M066848	19.6704	https://www.genecards.org/cgi-bin/carddisp.pl?gene=PC
FH	Fumarate Hydratase	Protein Coding	P07954	53	GC01M241499	19.5992	https://www.genecards.org/cgi-bin/carddisp.pl?gene=FH
NMNAT2	Nicotinamide Nucleotide Adenylyltransferase 2	Protein Coding	Q9BZQ4	47	GC01M183248	19.58	https://www.genecards.org/cgi-bin/carddisp.pl?gene=NMNAT2
GBF1	Golgi Brefeldin A Resistant Guanine Nucleotide Exchange Factor 1	Protein Coding	Q92538	50	GC10P102245	19.5568	https://www.genecards.org/cgi-bin/carddisp.pl?gene=GBF1
HMGCL	3-Hydroxy-3-Methylglutaryl-CoA Lyase	Protein Coding	P35914	52	GC01M023801	19.5441	https://www.genecards.org/cgi-bin/carddisp.pl?gene=HMGCL
AMPD1	Adenosine Monophosphate Deaminase 1	Protein Coding	P23109	52	GC01M114673	19.4885	https://www.genecards.org/cgi-bin/carddisp.pl?gene=AMPD1
XPA	XPA, DNA Damage Recognition And Repair Factor	Protein Coding	P23025	52	GC09M097654	19.4342	https://www.genecards.org/cgi-bin/carddisp.pl?gene=XPA
RAPGEF2	Rap Guanine Nucleotide Exchange Factor 2	Protein Coding	Q9Y4G8	49	GC04P159106	19.414	https://www.genecards.org/cgi-bin/carddisp.pl?gene=RAPGEF2
HINT1	Histidine Triad Nucleotide Binding Protein 1	Protein Coding	P49773	52	GC05M131159	19.4104	https://www.genecards.org/cgi-bin/carddisp.pl?gene=HINT1
ABCC8	ATP Binding Cassette Subfamily C Member 8	Protein Coding	Q09428	53	GC11M017392	19.3994	https://www.genecards.org/cgi-bin/carddisp.pl?gene=ABCC8
CD36	CD36 Molecule	Protein Coding	P16671	56	GC07P080369	19.361	https://www.genecards.org/cgi-bin/carddisp.pl?gene=CD36
CNGA1	Cyclic Nucleotide Gated Channel Subunit Alpha 1	Protein Coding	P29973	52	GC04M047935	19.3426	https://www.genecards.org/cgi-bin/carddisp.pl?gene=CNGA1
HCFC1	Host Cell Factor C1	Protein Coding	P51610	53	GC0XM153947	19.3402	https://www.genecards.org/cgi-bin/carddisp.pl?gene=HCFC1
SLC25A13	Solute Carrier Family 25 Member 13	Protein Coding	Q9UJS0	53	GC07M096120	19.3285	https://www.genecards.org/cgi-bin/carddisp.pl?gene=SLC25A13
GNB3	G Protein Subunit Beta 3	Protein Coding	P16520	53	GC12P006839	19.3074	https://www.genecards.org/cgi-bin/carddisp.pl?gene=GNB3
AHCY	Adenosylhomocysteinase	Protein Coding	P23526	56	GC20M035232	19.2976	https://www.genecards.org/cgi-bin/carddisp.pl?gene=AHCY
HMGCR	3-Hydroxy-3-Methylglutaryl-CoA Reductase	Protein Coding	P04035	53	GC05P075336	19.2756	https://www.genecards.org/cgi-bin/carddisp.pl?gene=HMGCR
PDE3B	Phosphodiesterase 3B	Protein Coding	Q13370	49	GC11P014643	19.2485	https://www.genecards.org/cgi-bin/carddisp.pl?gene=PDE3B
LMNA	Lamin A/C	Protein Coding	P02545	57	GC01P156082	19.2257	https://www.genecards.org/cgi-bin/carddisp.pl?gene=LMNA
UGT1A8	UDP Glucuronosyltransferase Family 1 Member A8	Protein Coding	Q9HAW9	44	GC02P233618	19.2161	https://www.genecards.org/cgi-bin/carddisp.pl?gene=UGT1A8
OPA3	Outer Mitochondrial Membrane Lipid Metabolism Regulator OPA3	Protein Coding	Q9H6K4	45	GC19M045527	19.1584	https://www.genecards.org/cgi-bin/carddisp.pl?gene=OPA3
ARHGEF7	Rho Guanine Nucleotide Exchange Factor 7	Protein Coding	Q14155	49	GC13P111114	19.1154	https://www.genecards.org/cgi-bin/carddisp.pl?gene=ARHGEF7
APRT	Adenine Phosphoribosyltransferase	Protein Coding	P07741	53	GC16M088810	19.0066	https://www.genecards.org/cgi-bin/carddisp.pl?gene=APRT
PON1	Paraoxonase 1	Protein Coding	P27169	54	GC07M095297	18.9548	https://www.genecards.org/cgi-bin/carddisp.pl?gene=PON1
G6PC1	Glucose-6-Phosphatase Catalytic Subunit 1	Protein Coding	P35575	51	GC17P079560	18.9541	https://www.genecards.org/cgi-bin/carddisp.pl?gene=G6PC1
CPT2	Carnitine Palmitoyltransferase 2	Protein Coding	P23786	56	GC01P053196	18.9482	https://www.genecards.org/cgi-bin/carddisp.pl?gene=CPT2
PRKAG3	Protein Kinase AMP-Activated Non-Catalytic Subunit Gamma 3	Protein Coding	Q9UGI9	49	GC02M218823	18.9239	https://www.genecards.org/cgi-bin/carddisp.pl?gene=PRKAG3
GNA11	G Protein Subunit Alpha 11	Protein Coding	P29992	54	GC19P003094	18.9131	https://www.genecards.org/cgi-bin/carddisp.pl?gene=GNA11
ERCC3	ERCC Excision Repair 3, TFIIH Core Complex Helicase Subunit	Protein Coding	P19447	54	GC02M127257	18.8927	https://www.genecards.org/cgi-bin/carddisp.pl?gene=ERCC3
ETFDH	Electron Transfer Flavoprotein Dehydrogenase	Protein Coding	Q16134	52	GC04P158672	18.8496	https://www.genecards.org/cgi-bin/carddisp.pl?gene=ETFDH
SLCO1B1	Solute Carrier Organic Anion Transporter Family Member 1B1	Protein Coding	Q9Y6L6	54	GC12P028683	18.8313	https://www.genecards.org/cgi-bin/carddisp.pl?gene=SLCO1B1
PCSK9	Proprotein Convertase Subtilisin/Kexin Type 9	Protein Coding	Q8NBP7	57	GC01P055039	18.8221	https://www.genecards.org/cgi-bin/carddisp.pl?gene=PCSK9
NQO1	NAD(P)H Quinone Dehydrogenase 1	Protein Coding	P15559	54	GC16M069706	18.8024	https://www.genecards.org/cgi-bin/carddisp.pl?gene=NQO1
BGLAP	Bone Gamma-Carboxyglutamate Protein	Protein Coding	P02818	46	GC01P156242	18.7824	https://www.genecards.org/cgi-bin/carddisp.pl?gene=BGLAP
EPHX1	Epoxide Hydrolase 1	Protein Coding	P07099	52	GC01P225810	18.7732	https://www.genecards.org/cgi-bin/carddisp.pl?gene=EPHX1
UGT1A9	UDP Glucuronosyltransferase Family 1 Member A9	Protein Coding	O60656	51	GC02P233671	18.767	https://www.genecards.org/cgi-bin/carddisp.pl?gene=UGT1A9
ARHGEF1	Rho Guanine Nucleotide Exchange Factor 1	Protein Coding	Q92888	53	GC19P041883	18.7595	https://www.genecards.org/cgi-bin/carddisp.pl?gene=ARHGEF1
HSD11B2	Hydroxysteroid 11-Beta Dehydrogenase 2	Protein Coding	P80365	52	GC16P067433	18.7351	https://www.genecards.org/cgi-bin/carddisp.pl?gene=HSD11B2
ADK	Adenosine Kinase	Protein Coding	P55263	57	GC10P074370	18.7075	https://www.genecards.org/cgi-bin/carddisp.pl?gene=ADK
ALDH5A1	Aldehyde Dehydrogenase 5 Family Member A1	Protein Coding	P51649	54	GC06P024494	18.698	https://www.genecards.org/cgi-bin/carddisp.pl?gene=ALDH5A1
APOA5	Apolipoprotein A5	Protein Coding	Q6Q788	50	GC11M116789	18.6694	https://www.genecards.org/cgi-bin/carddisp.pl?gene=APOA5
TANGO2	Transport And Golgi Organization 2 Homolog	Protein Coding	Q6ICL3	42	GC22P020017	18.635	https://www.genecards.org/cgi-bin/carddisp.pl?gene=TANGO2
ARHGEF11	Rho Guanine Nucleotide Exchange Factor 11	Protein Coding	O15085	49	GC01M156934	18.6302	https://www.genecards.org/cgi-bin/carddisp.pl?gene=ARHGEF11
NMNAT3	Nicotinamide Nucleotide Adenylyltransferase 3	Protein Coding	Q96T66	44	GC03M139560	18.5934	https://www.genecards.org/cgi-bin/carddisp.pl?gene=NMNAT3
ARHGEF12	Rho Guanine Nucleotide Exchange Factor 12	Protein Coding	Q9NZN5	49	GC11P120336	18.5825	https://www.genecards.org/cgi-bin/carddisp.pl?gene=ARHGEF12
CCL2	C-C Motif Chemokine Ligand 2	Protein Coding	P13500	55	GC17P034255	18.5523	https://www.genecards.org/cgi-bin/carddisp.pl?gene=CCL2
TCF7L2	Transcription Factor 7 Like 2	Protein Coding	Q9NQB0	53	GC10P112950	18.5464	https://www.genecards.org/cgi-bin/carddisp.pl?gene=TCF7L2
XRCC1	X-Ray Repair Cross Complementing 1	Protein Coding	P18887	51	GC19M043543	18.5397	https://www.genecards.org/cgi-bin/carddisp.pl?gene=XRCC1
FTO	FTO Alpha-Ketoglutarate Dependent Dioxygenase	Protein Coding	Q9C0B1	54	GC16P053949	18.5163	https://www.genecards.org/cgi-bin/carddisp.pl?gene=FTO
LCAT	Lecithin-Cholesterol Acyltransferase	Protein Coding	P04180	54	GC16M067939	18.5129	https://www.genecards.org/cgi-bin/carddisp.pl?gene=LCAT
PDHA1	Pyruvate Dehydrogenase E1 Subunit Alpha 1	Protein Coding	P08559	54	GC0XP019343	18.511	https://www.genecards.org/cgi-bin/carddisp.pl?gene=PDHA1
POLG	DNA Polymerase Gamma, Catalytic Subunit	Protein Coding	P54098	54	GC15M133858	18.4859	https://www.genecards.org/cgi-bin/carddisp.pl?gene=POLG
GSTT1	Glutathione S-Transferase Theta 1	Protein Coding	P30711	38	GC22Mi00270	18.4599	https://www.genecards.org/cgi-bin/carddisp.pl?gene=GSTT1
RAD23A	RAD23 Homolog A, Nucleotide Excision Repair Protein	Protein Coding	P54725	49	GC19P082673	18.4522	https://www.genecards.org/cgi-bin/carddisp.pl?gene=RAD23A
ATP7B	ATPase Copper Transporting Beta	Protein Coding	P35670	54	GC13M051930	18.4459	https://www.genecards.org/cgi-bin/carddisp.pl?gene=ATP7B
GPT	Glutamic--Pyruvic Transaminase	Protein Coding	P24298	48	GC08P144502	18.4354	https://www.genecards.org/cgi-bin/carddisp.pl?gene=GPT
ARHGEF3	Rho Guanine Nucleotide Exchange Factor 3	Protein Coding	Q9NR81	47	GC03M056736	18.329	https://www.genecards.org/cgi-bin/carddisp.pl?gene=ARHGEF3
BTD	Biotinidase	Protein Coding	P43251	52	GC03P018093	18.2438	https://www.genecards.org/cgi-bin/carddisp.pl?gene=BTD
POMC	Proopiomelanocortin	Protein Coding	P01189	54	GC02M025160	18.1522	https://www.genecards.org/cgi-bin/carddisp.pl?gene=POMC
TLR4	Toll Like Receptor 4	Protein Coding	O00206	58	GC09P117704	18.1123	https://www.genecards.org/cgi-bin/carddisp.pl?gene=TLR4
POR	Cytochrome P450 Oxidoreductase	Protein Coding	P16435	56	GC07P075899	18.0886	https://www.genecards.org/cgi-bin/carddisp.pl?gene=POR
NR3C1	Nuclear Receptor Subfamily 3 Group C Member 1	Protein Coding	P04150	56	GC05M143277	18.035	https://www.genecards.org/cgi-bin/carddisp.pl?gene=NR3C1
ADRB2	Adrenoceptor Beta 2	Protein Coding	P07550	55	GC05P148825	18.0301	https://www.genecards.org/cgi-bin/carddisp.pl?gene=ADRB2
HSD17B10	Hydroxysteroid 17-Beta Dehydrogenase 10	Protein Coding	Q99714	53	GC0XM053431	18.0292	https://www.genecards.org/cgi-bin/carddisp.pl?gene=HSD17B10
PRPS1	Phosphoribosyl Pyrophosphate Synthetase 1	Protein Coding	P60891	54	GC0XP107628	18.0168	https://www.genecards.org/cgi-bin/carddisp.pl?gene=PRPS1
AMPD3	Adenosine Monophosphate Deaminase 3	Protein Coding	Q01432	50	GC11P010309	17.9173	https://www.genecards.org/cgi-bin/carddisp.pl?gene=AMPD3
FAH	Fumarylacetoacetate Hydrolase	Protein Coding	P16930	54	GC15P080152	17.9118	https://www.genecards.org/cgi-bin/carddisp.pl?gene=FAH
MAT1A	Methionine Adenosyltransferase 1A	Protein Coding	Q00266	53	GC10M080271	17.8659	https://www.genecards.org/cgi-bin/carddisp.pl?gene=MAT1A
ADRB3	Adrenoceptor Beta 3	Protein Coding	P13945	50	GC08M037962	17.8498	https://www.genecards.org/cgi-bin/carddisp.pl?gene=ADRB3
ARHGEF18	Rho/Rac Guanine Nucleotide Exchange Factor 18	Protein Coding	Q6ZSZ5	48	GC19P007359	17.8228	https://www.genecards.org/cgi-bin/carddisp.pl?gene=ARHGEF18
QDPR	Quinoid Dihydropteridine Reductase	Protein Coding	P09417	53	GC04M017460	17.8185	https://www.genecards.org/cgi-bin/carddisp.pl?gene=QDPR
CASR	Calcium Sensing Receptor	Protein Coding	P41180	58	GC03P122183	17.7481	https://www.genecards.org/cgi-bin/carddisp.pl?gene=CASR
RAPGEF6	Rap Guanine Nucleotide Exchange Factor 6	Protein Coding	Q8TEU7	44	GC05M131423	17.7343	https://www.genecards.org/cgi-bin/carddisp.pl?gene=RAPGEF6
LDHA	Lactate Dehydrogenase A	Protein Coding	P00338	57	GC11P018394	17.7133	https://www.genecards.org/cgi-bin/carddisp.pl?gene=LDHA
VAV1	Vav Guanine Nucleotide Exchange Factor 1	Protein Coding	P15498	52	GC19P006772	17.6947	https://www.genecards.org/cgi-bin/carddisp.pl?gene=VAV1
RALGDS	Ral Guanine Nucleotide Dissociation Stimulator	Protein Coding	Q12967	49	GC09M133097	17.6906	https://www.genecards.org/cgi-bin/carddisp.pl?gene=RALGDS
PDE5A	Phosphodiesterase 5A	Protein Coding	O76074	51	GC04M119494	17.6592	https://www.genecards.org/cgi-bin/carddisp.pl?gene=PDE5A
SIL1	SIL1 Nucleotide Exchange Factor	Protein Coding	Q9H173	48	GC05M138957	17.6469	https://www.genecards.org/cgi-bin/carddisp.pl?gene=SIL1
RAPGEF5	Rap Guanine Nucleotide Exchange Factor 5	Protein Coding	Q92565	48	GC07M022128	17.637	https://www.genecards.org/cgi-bin/carddisp.pl?gene=RAPGEF5
SERPINE1	Serpin Family E Member 1	Protein Coding	P05121	57	GC07P101127	17.5752	https://www.genecards.org/cgi-bin/carddisp.pl?gene=SERPINE1
ERCC8	ERCC Excision Repair 8, CSA Ubiquitin Ligase Complex Subunit	Protein Coding	Q13216	50	GC05M060905	17.554	https://www.genecards.org/cgi-bin/carddisp.pl?gene=ERCC8
ESR1	Estrogen Receptor 1	Protein Coding	P03372	61	GC06P151656	17.5315	https://www.genecards.org/cgi-bin/carddisp.pl?gene=ESR1
DLD	Dihydrolipoamide Dehydrogenase	Protein Coding	P09622	56	GC07P107890	17.5292	https://www.genecards.org/cgi-bin/carddisp.pl?gene=DLD
FGF23	Fibroblast Growth Factor 23	Protein Coding	Q9GZV9	52	GC12M004368	17.5275	https://www.genecards.org/cgi-bin/carddisp.pl?gene=FGF23
ARHGEF28	Rho Guanine Nucleotide Exchange Factor 28	Protein Coding	Q8N1W1	44	GC05P073626	17.5264	https://www.genecards.org/cgi-bin/carddisp.pl?gene=ARHGEF28
RASGRF2	Ras Protein Specific Guanine Nucleotide Releasing Factor 2	Protein Coding	O14827	45	GC05P080960	17.5259	https://www.genecards.org/cgi-bin/carddisp.pl?gene=RASGRF2
MT-ATP6	Mitochondrially Encoded ATP Synthase Membrane Subunit 6	Protein Coding	P00846	39	GCMTP008531	17.4998	https://www.genecards.org/cgi-bin/carddisp.pl?gene=MT-ATP6
VAV3	Vav Guanine Nucleotide Exchange Factor 3	Protein Coding	Q9UKW4	49	GC01M107571	17.4728	https://www.genecards.org/cgi-bin/carddisp.pl?gene=VAV3
GALT	Galactose-1-Phosphate Uridylyltransferase	Protein Coding	P07902	53	GC09P051959	17.4083	https://www.genecards.org/cgi-bin/carddisp.pl?gene=GALT
SLC2A4	Solute Carrier Family 2 Member 4	Protein Coding	P14672	53	GC17P012995	17.3972	https://www.genecards.org/cgi-bin/carddisp.pl?gene=SLC2A4
ARHGEF6	Rac/Cdc42 Guanine Nucleotide Exchange Factor 6	Protein Coding	Q15052	50	GC0XM136665	17.3954	https://www.genecards.org/cgi-bin/carddisp.pl?gene=ARHGEF6
UCP3	Uncoupling Protein 3	Protein Coding	P55916	49	GC11M074000	17.3597	https://www.genecards.org/cgi-bin/carddisp.pl?gene=UCP3
VAV2	Vav Guanine Nucleotide Exchange Factor 2	Protein Coding	P52735	49	GC09M133761	17.1749	https://www.genecards.org/cgi-bin/carddisp.pl?gene=VAV2
KCNJ11	Potassium Inwardly Rectifying Channel Subfamily J Member 11	Protein Coding	Q14654	53	GC11M017780	17.1744	https://www.genecards.org/cgi-bin/carddisp.pl?gene=KCNJ11
SLC19A1	Solute Carrier Family 19 Member 1	Protein Coding	P41440	53	GC21M045493	17.1725	https://www.genecards.org/cgi-bin/carddisp.pl?gene=SLC19A1
HFE	Homeostatic Iron Regulator	Protein Coding	Q30201	52	GC06P026087	17.17	https://www.genecards.org/cgi-bin/carddisp.pl?gene=HFE
ARHGEF9	Cdc42 Guanine Nucleotide Exchange Factor 9	Protein Coding	O43307	48	GC0XM063634	17.1505	https://www.genecards.org/cgi-bin/carddisp.pl?gene=ARHGEF9
ALS2	Alsin Rho Guanine Nucleotide Exchange Factor ALS2	Protein Coding	Q96Q42	50	GC02M201701	17.1485	https://www.genecards.org/cgi-bin/carddisp.pl?gene=ALS2
FLAD1	Flavin Adenine Dinucleotide Synthetase 1	Protein Coding	Q8NFF5	48	GC01P154983	17.1131	https://www.genecards.org/cgi-bin/carddisp.pl?gene=FLAD1
CYP24A1	Cytochrome P450 Family 24 Subfamily A Member 1	Protein Coding	Q07973	53	GC20M054153	17.0434	https://www.genecards.org/cgi-bin/carddisp.pl?gene=CYP24A1
PCCA	Propionyl-CoA Carboxylase Subunit Alpha	Protein Coding	P05165	54	GC13P100089	17.0021	https://www.genecards.org/cgi-bin/carddisp.pl?gene=PCCA
PRKAA1	Protein Kinase AMP-Activated Catalytic Subunit Alpha 1	Protein Coding	Q13131	53	GC05M040759	16.9921	https://www.genecards.org/cgi-bin/carddisp.pl?gene=PRKAA1
BDNF	Brain Derived Neurotrophic Factor	Protein Coding	P23560	56	GC11M027654	16.9772	https://www.genecards.org/cgi-bin/carddisp.pl?gene=BDNF
ASS1	Argininosuccinate Synthase 1	Protein Coding	P00966	56	GC09P130444	16.9455	https://www.genecards.org/cgi-bin/carddisp.pl?gene=ASS1
GCG	Glucagon	Protein Coding	P01275	48	GC02M162142	16.935	https://www.genecards.org/cgi-bin/carddisp.pl?gene=GCG
GSR	Glutathione-Disulfide Reductase	Protein Coding	P00390	56	GC08M030678	16.9189	https://www.genecards.org/cgi-bin/carddisp.pl?gene=GSR
FASN	Fatty Acid Synthase	Protein Coding	P49327	56	GC17M082078	16.9162	https://www.genecards.org/cgi-bin/carddisp.pl?gene=FASN
F2	Coagulation Factor II, Thrombin	Protein Coding	P00734	57	GC11P046851	16.8985	https://www.genecards.org/cgi-bin/carddisp.pl?gene=F2
TGFB1	Transforming Growth Factor Beta 1	Protein Coding	P01137	60	GC19M041301	16.8901	https://www.genecards.org/cgi-bin/carddisp.pl?gene=TGFB1
CYP21A2	Cytochrome P450 Family 21 Subfamily A Member 2	Protein Coding	P08686	50	GC06P104122	16.8866	https://www.genecards.org/cgi-bin/carddisp.pl?gene=CYP21A2
CSF2RB	Colony Stimulating Factor 2 Receptor Subunit Beta	Protein Coding	P32927	54	GC22P036913	16.8556	https://www.genecards.org/cgi-bin/carddisp.pl?gene=CSF2RB
FMO3	Flavin Containing Dimethylaniline Monoxygenase 3	Protein Coding	P31513	53	GC01P171090	16.84	https://www.genecards.org/cgi-bin/carddisp.pl?gene=FMO3
NR1H2	Nuclear Receptor Subfamily 1 Group H Member 2	Protein Coding	P55055	53	GC19P050329	16.7986	https://www.genecards.org/cgi-bin/carddisp.pl?gene=NR1H2
PRKAA2	Protein Kinase AMP-Activated Catalytic Subunit Alpha 2	Protein Coding	P54646	57	GC01P056645	16.7845	https://www.genecards.org/cgi-bin/carddisp.pl?gene=PRKAA2
AK1	Adenylate Kinase 1	Protein Coding	P00568	53	GC09M127866	16.747	https://www.genecards.org/cgi-bin/carddisp.pl?gene=AK1
CAT	Catalase	Protein Coding	P04040	58	GC11P034460	16.7325	https://www.genecards.org/cgi-bin/carddisp.pl?gene=CAT
SERGEF	Secretion Regulating Guanine Nucleotide Exchange Factor	Protein Coding	Q9UGK8	44	GC11M017790	16.7223	https://www.genecards.org/cgi-bin/carddisp.pl?gene=SERGEF
BRCA2	BRCA2 DNA Repair Associated	Protein Coding	P51587	54	GC13P032315	16.6935	https://www.genecards.org/cgi-bin/carddisp.pl?gene=BRCA2
SOD1	Superoxide Dismutase 1	Protein Coding	P00441	60	GC21P031659	16.6744	https://www.genecards.org/cgi-bin/carddisp.pl?gene=SOD1
TRIO	Trio Rho Guanine Nucleotide Exchange Factor	Protein Coding	O75962	52	GC05P014143	16.662	https://www.genecards.org/cgi-bin/carddisp.pl?gene=TRIO
PTH	Parathyroid Hormone	Protein Coding	P01270	52	GC11M013492	16.6524	https://www.genecards.org/cgi-bin/carddisp.pl?gene=PTH
SMPD1	Sphingomyelin Phosphodiesterase 1	Protein Coding	P17405	56	GC11P006390	16.645	https://www.genecards.org/cgi-bin/carddisp.pl?gene=SMPD1
SERPINA1	Serpin Family A Member 1	Protein Coding	P01009	56	GC14M094376	16.6415	https://www.genecards.org/cgi-bin/carddisp.pl?gene=SERPINA1
ADH1B	Alcohol Dehydrogenase 1B (Class I), Beta Polypeptide	Protein Coding	P00325	51	GC04M099304	16.6381	https://www.genecards.org/cgi-bin/carddisp.pl?gene=ADH1B
GNAI2	G Protein Subunit Alpha I2	Protein Coding	P04899	53	GC03P050226	16.6261	https://www.genecards.org/cgi-bin/carddisp.pl?gene=GNAI2
PTGS2	Prostaglandin-Endoperoxide Synthase 2	Protein Coding	P35354	56	GC01M186671	16.6242	https://www.genecards.org/cgi-bin/carddisp.pl?gene=PTGS2
ARHGEF17	Rho Guanine Nucleotide Exchange Factor 17	Protein Coding	Q96PE2	46	GC11P073772	16.5679	https://www.genecards.org/cgi-bin/carddisp.pl?gene=ARHGEF17
RGL1	Ral Guanine Nucleotide Dissociation Stimulator Like 1	Protein Coding	Q9NZL6	46	GC01P183636	16.5237	https://www.genecards.org/cgi-bin/carddisp.pl?gene=RGL1
CNR1	Cannabinoid Receptor 1	Protein Coding	P21554	53	GC06M088139	16.5075	https://www.genecards.org/cgi-bin/carddisp.pl?gene=CNR1
SREBF1	Sterol Regulatory Element Binding Transcription Factor 1	Protein Coding	P36956	55	GC17M017810	16.4539	https://www.genecards.org/cgi-bin/carddisp.pl?gene=SREBF1
ITPA	Inosine Triphosphatase	Protein Coding	Q9BY32	54	GC20P004904	16.4149	https://www.genecards.org/cgi-bin/carddisp.pl?gene=ITPA
AGXT	Alanine--Glyoxylate Aminotransferase	Protein Coding	P21549	52	GC02P240868	16.3871	https://www.genecards.org/cgi-bin/carddisp.pl?gene=AGXT
RANGRF	RAN Guanine Nucleotide Release Factor	Protein Coding	Q9HD47	41	GC17P008288	16.3743	https://www.genecards.org/cgi-bin/carddisp.pl?gene=RANGRF
NPC1	NPC Intracellular Cholesterol Transporter 1	Protein Coding	O15118	56	GC18M023506	16.3539	https://www.genecards.org/cgi-bin/carddisp.pl?gene=NPC1
ARHGEF4	Rho Guanine Nucleotide Exchange Factor 4	Protein Coding	Q9NR80	48	GC02P130836	16.3381	https://www.genecards.org/cgi-bin/carddisp.pl?gene=ARHGEF4
GNAI1	G Protein Subunit Alpha I1	Protein Coding	P63096	54	GC07P080470	16.3197	https://www.genecards.org/cgi-bin/carddisp.pl?gene=GNAI1
DHCR7	7-Dehydrocholesterol Reductase	Protein Coding	Q9UBM7	54	GC11M071428	16.3053	https://www.genecards.org/cgi-bin/carddisp.pl?gene=DHCR7
SCO2	Synthesis Of Cytochrome C Oxidase 2	Protein Coding	O43819	51	GC22M050523	16.2664	https://www.genecards.org/cgi-bin/carddisp.pl?gene=SCO2
RAPGEFL1	Rap Guanine Nucleotide Exchange Factor Like 1	Protein Coding	Q9UHV5	41	GC17P040177	16.2501	https://www.genecards.org/cgi-bin/carddisp.pl?gene=RAPGEFL1
ALDH6A1	Aldehyde Dehydrogenase 6 Family Member A1	Protein Coding	Q02252	52	GC14M074059	16.2223	https://www.genecards.org/cgi-bin/carddisp.pl?gene=ALDH6A1
NR1I2	Nuclear Receptor Subfamily 1 Group I Member 2	Protein Coding	O75469	50	GC03P119780	16.1937	https://www.genecards.org/cgi-bin/carddisp.pl?gene=NR1I2
BCKDHB	Branched Chain Keto Acid Dehydrogenase E1 Subunit Beta	Protein Coding	P21953	50	GC06P080106	16.189	https://www.genecards.org/cgi-bin/carddisp.pl?gene=BCKDHB
RGL2	Ral Guanine Nucleotide Dissociation Stimulator Like 2	Protein Coding	O15211	46	GC06M033291	16.1624	https://www.genecards.org/cgi-bin/carddisp.pl?gene=RGL2
ARHGEF5	Rho Guanine Nucleotide Exchange Factor 5	Protein Coding	Q12774	45	GC07P144355	16.1604	https://www.genecards.org/cgi-bin/carddisp.pl?gene=ARHGEF5
RABGEF1	RAB Guanine Nucleotide Exchange Factor 1	Protein Coding	Q9UJ41	49	GC07P079323	16.1022	https://www.genecards.org/cgi-bin/carddisp.pl?gene=RABGEF1
FBP1	Fructose-Bisphosphatase 1	Protein Coding	P09467	56	GC09M094603	16.0925	https://www.genecards.org/cgi-bin/carddisp.pl?gene=FBP1
HBB	Hemoglobin Subunit Beta	Protein Coding	P68871	52	GC11M008309	16.0779	https://www.genecards.org/cgi-bin/carddisp.pl?gene=HBB
GSS	Glutathione Synthetase	Protein Coding	P48637	53	GC20M034928	16.0752	https://www.genecards.org/cgi-bin/carddisp.pl?gene=GSS
SLC22A5	Solute Carrier Family 22 Member 5	Protein Coding	O76082	53	GC05P132369	16.0717	https://www.genecards.org/cgi-bin/carddisp.pl?gene=SLC22A5
PTEN	Phosphatase And Tensin Homolog	Protein Coding	P60484	58	GC10P098516	16.0681	https://www.genecards.org/cgi-bin/carddisp.pl?gene=PTEN
DIO1	Iodothyronine Deiodinase 1	Protein Coding	P49895	48	GC01P053891	16.0233	https://www.genecards.org/cgi-bin/carddisp.pl?gene=DIO1
PIK3CA	Phosphatidylinositol-4,5-Bisphosphate 3-Kinase Catalytic Subunit Alpha	Protein Coding	P42336	59	GC03P179148	16.0026	https://www.genecards.org/cgi-bin/carddisp.pl?gene=PIK3CA
RRM2B	Ribonucleotide Reductase Regulatory TP53 Inducible Subunit M2B	Protein Coding	Q7LG56	56	GC08M102204	15.9492	https://www.genecards.org/cgi-bin/carddisp.pl?gene=RRM2B
ARHGEF10L	Rho Guanine Nucleotide Exchange Factor 10 Like	Protein Coding	Q9HCE6	43	GC01P018411	15.9491	https://www.genecards.org/cgi-bin/carddisp.pl?gene=ARHGEF10L
UCP1	Uncoupling Protein 1	Protein Coding	P25874	49	GC04M140559	15.9033	https://www.genecards.org/cgi-bin/carddisp.pl?gene=UCP1
SOD2	Superoxide Dismutase 2	Protein Coding	P04179	54	GC06M159669	15.9012	https://www.genecards.org/cgi-bin/carddisp.pl?gene=SOD2
TRMT10A	TRNA Methyltransferase 10A	Protein Coding	Q8TBZ6	43	GC04M099546	15.8842	https://www.genecards.org/cgi-bin/carddisp.pl?gene=TRMT10A
OGDH	Oxoglutarate Dehydrogenase	Protein Coding	Q02218	53	GC07P044606	15.8652	https://www.genecards.org/cgi-bin/carddisp.pl?gene=OGDH
HINT2	Histidine Triad Nucleotide Binding Protein 2	Protein Coding	Q9BX68	43	GC09M035812	15.8414	https://www.genecards.org/cgi-bin/carddisp.pl?gene=HINT2
NT5C3A	5'-Nucleotidase, Cytosolic IIIA	Protein Coding	Q9H0P0	52	GC07M033014	15.8346	https://www.genecards.org/cgi-bin/carddisp.pl?gene=NT5C3A
IVD	Isovaleryl-CoA Dehydrogenase	Protein Coding	P26440	51	GC15P040405	15.7753	https://www.genecards.org/cgi-bin/carddisp.pl?gene=IVD
PNPO	Pyridoxamine 5'-Phosphate Oxidase	Protein Coding	Q9NVS9	53	GC17P047941	15.775	https://www.genecards.org/cgi-bin/carddisp.pl?gene=PNPO
HMOX1	Heme Oxygenase 1	Protein Coding	P09601	59	GC22P035380	15.7431	https://www.genecards.org/cgi-bin/carddisp.pl?gene=HMOX1
ASL	Argininosuccinate Lyase	Protein Coding	P04424	52	GC07P066075	15.7299	https://www.genecards.org/cgi-bin/carddisp.pl?gene=ASL
HCN3	Hyperpolarization Activated Cyclic Nucleotide Gated Potassium Channel 3	Protein Coding	Q9P1Z3	46	GC01P155277	15.705	https://www.genecards.org/cgi-bin/carddisp.pl?gene=HCN3
ARHGEF15	Rho Guanine Nucleotide Exchange Factor 15	Protein Coding	O94989	44	GC17P008310	15.6521	https://www.genecards.org/cgi-bin/carddisp.pl?gene=ARHGEF15
AK2	Adenylate Kinase 2	Protein Coding	P54819	54	GC01M033007	15.6395	https://www.genecards.org/cgi-bin/carddisp.pl?gene=AK2
CYP11A1	Cytochrome P450 Family 11 Subfamily A Member 1	Protein Coding	P05108	54	GC15M074337	15.6345	https://www.genecards.org/cgi-bin/carddisp.pl?gene=CYP11A1
SHBG	Sex Hormone Binding Globulin	Protein Coding	P04278	48	GC17P007613	15.6284	https://www.genecards.org/cgi-bin/carddisp.pl?gene=SHBG
ARHGEF10	Rho Guanine Nucleotide Exchange Factor 10	Protein Coding	O15013	50	GC08P001823	15.6202	https://www.genecards.org/cgi-bin/carddisp.pl?gene=ARHGEF10
VEGFA	Vascular Endothelial Growth Factor A	Protein Coding	P15692	56	GC06P043770	15.6061	https://www.genecards.org/cgi-bin/carddisp.pl?gene=VEGFA
ACACA	Acetyl-CoA Carboxylase Alpha	Protein Coding	Q13085	55	GC17M037084	15.6034	https://www.genecards.org/cgi-bin/carddisp.pl?gene=ACACA
HPD	4-Hydroxyphenylpyruvate Dioxygenase	Protein Coding	P32754	52	GC12M121839	15.575	https://www.genecards.org/cgi-bin/carddisp.pl?gene=HPD
CYP11B2	Cytochrome P450 Family 11 Subfamily B Member 2	Protein Coding	P19099	53	GC08M142910	15.5708	https://www.genecards.org/cgi-bin/carddisp.pl?gene=CYP11B2
ALPL	Alkaline Phosphatase, Biomineralization Associated	Protein Coding	P05186	58	GC01P021508	15.5505	https://www.genecards.org/cgi-bin/carddisp.pl?gene=ALPL
CP	Ceruloplasmin	Protein Coding	P00450	55	GC03M149162	15.5379	https://www.genecards.org/cgi-bin/carddisp.pl?gene=CP
SDHA	Succinate Dehydrogenase Complex Flavoprotein Subunit A	Protein Coding	P31040	55	GC05P000220	15.5219	https://www.genecards.org/cgi-bin/carddisp.pl?gene=SDHA
UMPS	Uridine Monophosphate Synthetase	Protein Coding	P11172	53	GC03P124730	15.4862	https://www.genecards.org/cgi-bin/carddisp.pl?gene=UMPS
ARHGEF26	Rho Guanine Nucleotide Exchange Factor 26	Protein Coding	Q96DR7	42	GC03P154124	15.4739	https://www.genecards.org/cgi-bin/carddisp.pl?gene=ARHGEF26
MTOR	Mechanistic Target Of Rapamycin Kinase	Protein Coding	P42345	62	GC01M011106	15.4642	https://www.genecards.org/cgi-bin/carddisp.pl?gene=MTOR
HRAS	HRas Proto-Oncogene, GTPase	Protein Coding	P01112	59	GC11M007933	15.463	https://www.genecards.org/cgi-bin/carddisp.pl?gene=HRAS
TTR	Transthyretin	Protein Coding	P02766	55	GC18P031557	15.4571	https://www.genecards.org/cgi-bin/carddisp.pl?gene=TTR
SULT1A1	Sulfotransferase Family 1A Member 1	Protein Coding	P50225	49	GC16M040649	15.4253	https://www.genecards.org/cgi-bin/carddisp.pl?gene=SULT1A1
HADH	Hydroxyacyl-CoA Dehydrogenase	Protein Coding	Q16836	54	GC04P107989	15.4195	https://www.genecards.org/cgi-bin/carddisp.pl?gene=HADH
SLC34A1	Solute Carrier Family 34 Member 1	Protein Coding	Q06495	51	GC05P179202	15.4183	https://www.genecards.org/cgi-bin/carddisp.pl?gene=SLC34A1
DDB2	Damage Specific DNA Binding Protein 2	Protein Coding	Q92466	53	GC11P047237	15.3678	https://www.genecards.org/cgi-bin/carddisp.pl?gene=DDB2
ETFA	Electron Transfer Flavoprotein Subunit Alpha	Protein Coding	P13804	52	GC15M133476	15.3636	https://www.genecards.org/cgi-bin/carddisp.pl?gene=ETFA
PNPLA3	Patatin Like Phospholipase Domain Containing 3	Protein Coding	Q9NST1	48	GC22P043923	15.3174	https://www.genecards.org/cgi-bin/carddisp.pl?gene=PNPLA3
RAC1	Rac Family Small GTPase 1	Protein Coding	P63000	56	GC07P006378	15.3117	https://www.genecards.org/cgi-bin/carddisp.pl?gene=RAC1
ENPP3	Ectonucleotide Pyrophosphatase/Phosphodiesterase 3	Protein Coding	O14638	50	GC06P131617	15.2637	https://www.genecards.org/cgi-bin/carddisp.pl?gene=ENPP3
REN	Renin	Protein Coding	P00797	56	GC01M204154	15.2518	https://www.genecards.org/cgi-bin/carddisp.pl?gene=REN
NLRP3	NLR Family Pyrin Domain Containing 3	Protein Coding	Q96P20	55	GC01P247415	15.2479	https://www.genecards.org/cgi-bin/carddisp.pl?gene=NLRP3
PYGM	Glycogen Phosphorylase, Muscle Associated	Protein Coding	P11217	53	GC11M064746	15.2259	https://www.genecards.org/cgi-bin/carddisp.pl?gene=PYGM
CPS1	Carbamoyl-Phosphate Synthase 1	Protein Coding	P31327	56	GC02P210477	15.2036	https://www.genecards.org/cgi-bin/carddisp.pl?gene=CPS1
RGL3	Ral Guanine Nucleotide Dissociation Stimulator Like 3	Protein Coding	Q3MIN7	40	GC19M011384	15.1961	https://www.genecards.org/cgi-bin/carddisp.pl?gene=RGL3
MCCC2	Methylcrotonyl-CoA Carboxylase Subunit 2	Protein Coding	Q9HCC0	50	GC05P074535	15.1856	https://www.genecards.org/cgi-bin/carddisp.pl?gene=MCCC2
BCS1L	BCS1 Homolog, Ubiquinol-Cytochrome C Reductase Complex Chaperone	Protein Coding	Q9Y276	51	GC02P218658	15.1773	https://www.genecards.org/cgi-bin/carddisp.pl?gene=BCS1L
PSAP	Prosaposin	Protein Coding	P07602	55	GC10M071816	15.1748	https://www.genecards.org/cgi-bin/carddisp.pl?gene=PSAP
SLC17A5	Solute Carrier Family 17 Member 5	Protein Coding	Q9NRA2	51	GC06M073593	15.168	https://www.genecards.org/cgi-bin/carddisp.pl?gene=SLC17A5
PYROXD1	Pyridine Nucleotide-Disulphide Oxidoreductase Domain 1	Protein Coding	Q8WU10	44	GC12P021437	15.1653	https://www.genecards.org/cgi-bin/carddisp.pl?gene=PYROXD1
NAMPT	Nicotinamide Phosphoribosyltransferase	Protein Coding	P43490	54	GC07M106248	15.1532	https://www.genecards.org/cgi-bin/carddisp.pl?gene=NAMPT
SLC2A2	Solute Carrier Family 2 Member 2	Protein Coding	P11168	56	GC03M170996	15.1067	https://www.genecards.org/cgi-bin/carddisp.pl?gene=SLC2A2
BRCA1	BRCA1 DNA Repair Associated	Protein Coding	P38398	57	GC17M043044	15.0863	https://www.genecards.org/cgi-bin/carddisp.pl?gene=BRCA1
BCHE	Butyrylcholinesterase	Protein Coding	P06276	57	GC03M165772	15.0761	https://www.genecards.org/cgi-bin/carddisp.pl?gene=BCHE
GK	Glycerol Kinase	Protein Coding	P32189	52	GC0XP031203	15.0741	https://www.genecards.org/cgi-bin/carddisp.pl?gene=GK
GMPS	Guanine Monophosphate Synthase	Protein Coding	P49915	52	GC03P155870	15.0534	https://www.genecards.org/cgi-bin/carddisp.pl?gene=GMPS
CAD	Carbamoyl-Phosphate Synthetase 2, Aspartate Transcarbamylase, And Dihydroorotase	Protein Coding	P27708	56	GC02P027217	15.0521	https://www.genecards.org/cgi-bin/carddisp.pl?gene=CAD
NR3C2	Nuclear Receptor Subfamily 3 Group C Member 2	Protein Coding	P08235	53	GC04M148078	15.0507	https://www.genecards.org/cgi-bin/carddisp.pl?gene=NR3C2
GBA1	Glucosylceramidase Beta 1	Protein Coding	P04062	56	GC01M156443	15.0456	https://www.genecards.org/cgi-bin/carddisp.pl?gene=GBA1
KRAS	KRAS Proto-Oncogene, GTPase	Protein Coding	P01116	60	GC12M025583	15.0362	https://www.genecards.org/cgi-bin/carddisp.pl?gene=KRAS
NR1H4	Nuclear Receptor Subfamily 1 Group H Member 4	Protein Coding	Q96RI1	54	GC12P100473	15.0344	https://www.genecards.org/cgi-bin/carddisp.pl?gene=NR1H4
DDC	Dopa Decarboxylase	Protein Coding	P20711	57	GC07M050458	14.9923	https://www.genecards.org/cgi-bin/carddisp.pl?gene=DDC
CYP27A1	Cytochrome P450 Family 27 Subfamily A Member 1	Protein Coding	Q02318	53	GC02P218781	14.9895	https://www.genecards.org/cgi-bin/carddisp.pl?gene=CYP27A1
HEXA	Hexosaminidase Subunit Alpha	Protein Coding	P06865	53	GC15M072340	14.9863	https://www.genecards.org/cgi-bin/carddisp.pl?gene=HEXA
CYP4F2	Cytochrome P450 Family 4 Subfamily F Member 2	Protein Coding	P78329	50	GC19M015878	14.9754	https://www.genecards.org/cgi-bin/carddisp.pl?gene=CYP4F2
UGT1A10	UDP Glucuronosyltransferase Family 1 Member A10	Protein Coding	Q9HAW8	49	GC02P233636	14.9659	https://www.genecards.org/cgi-bin/carddisp.pl?gene=UGT1A10
MT-ND1	Mitochondrially Encoded NADH:Ubiquinone Oxidoreductase Core Subunit 1	Protein Coding	P03886	36	GCMTP003309	14.9509	https://www.genecards.org/cgi-bin/carddisp.pl?gene=MT-ND1
GNAO1	G Protein Subunit Alpha O1	Protein Coding	P09471	53	GC16P056193	14.9361	https://www.genecards.org/cgi-bin/carddisp.pl?gene=GNAO1
DEF6	DEF6 Guanine Nucleotide Exchange Factor	Protein Coding	Q9H4E7	48	GC06P104216	14.8889	https://www.genecards.org/cgi-bin/carddisp.pl?gene=DEF6
SUOX	Sulfite Oxidase	Protein Coding	P51687	51	GC12P055997	14.872	https://www.genecards.org/cgi-bin/carddisp.pl?gene=SUOX
MPV17	Mitochondrial Inner Membrane Protein MPV17	Protein Coding	P39210	48	GC02M027309	14.8621	https://www.genecards.org/cgi-bin/carddisp.pl?gene=MPV17
MC4R	Melanocortin 4 Receptor	Protein Coding	P32245	53	GC18M060371	14.8549	https://www.genecards.org/cgi-bin/carddisp.pl?gene=MC4R
ARHGEF19	Rho Guanine Nucleotide Exchange Factor 19	Protein Coding	Q8IW93	43	GC01M016197	14.8487	https://www.genecards.org/cgi-bin/carddisp.pl?gene=ARHGEF19
PARP1	Poly(ADP-Ribose) Polymerase 1	Protein Coding	P09874	57	GC01M226360	14.8481	https://www.genecards.org/cgi-bin/carddisp.pl?gene=PARP1
ARG1	Arginase 1	Protein Coding	P05089	56	GC06P131473	14.8009	https://www.genecards.org/cgi-bin/carddisp.pl?gene=ARG1
HLCS	Holocarboxylase Synthetase	Protein Coding	P50747	49	GC21M036750	14.7151	https://www.genecards.org/cgi-bin/carddisp.pl?gene=HLCS
SLC16A1	Solute Carrier Family 16 Member 1	Protein Coding	P53985	54	GC01M113047	14.7149	https://www.genecards.org/cgi-bin/carddisp.pl?gene=SLC16A1
IMPDH2	Inosine Monophosphate Dehydrogenase 2	Protein Coding	P12268	55	GC03M052402	14.6948	https://www.genecards.org/cgi-bin/carddisp.pl?gene=IMPDH2
GAPDH	Glyceraldehyde-3-Phosphate Dehydrogenase	Protein Coding	P04406	57	GC12P028185	14.6842	https://www.genecards.org/cgi-bin/carddisp.pl?gene=GAPDH
LIPE	Lipase E, Hormone Sensitive Type	Protein Coding	Q05469	54	GC19M042401	14.6642	https://www.genecards.org/cgi-bin/carddisp.pl?gene=LIPE
KL	Klotho	Protein Coding	Q9UEF7	54	GC13P033016	14.6623	https://www.genecards.org/cgi-bin/carddisp.pl?gene=KL
ABCC2	ATP Binding Cassette Subfamily C Member 2	Protein Coding	Q92887	54	GC10P099782	14.6506	https://www.genecards.org/cgi-bin/carddisp.pl?gene=ABCC2
FABP2	Fatty Acid Binding Protein 2	Protein Coding	P12104	48	GC04M119317	14.6474	https://www.genecards.org/cgi-bin/carddisp.pl?gene=FABP2
GLDC	Glycine Decarboxylase	Protein Coding	P23378	53	GC09M006522	14.6447	https://www.genecards.org/cgi-bin/carddisp.pl?gene=GLDC
ATM	ATM Serine/Threonine Kinase	Protein Coding	Q13315	60	GC11P108222	14.5796	https://www.genecards.org/cgi-bin/carddisp.pl?gene=ATM
GAA	Alpha Glucosidase	Protein Coding	P10253	56	GC17P080101	14.5691	https://www.genecards.org/cgi-bin/carddisp.pl?gene=GAA
APOA2	Apolipoprotein A2	Protein Coding	P02652	52	GC01M161222	14.5433	https://www.genecards.org/cgi-bin/carddisp.pl?gene=APOA2
SOS2	SOS Ras/Rho Guanine Nucleotide Exchange Factor 2	Protein Coding	Q07890	52	GC14M050117	14.5241	https://www.genecards.org/cgi-bin/carddisp.pl?gene=SOS2
ARHGEF38	Rho Guanine Nucleotide Exchange Factor 38	Protein Coding	Q9NXL2	39	GC04P105552	14.5082	https://www.genecards.org/cgi-bin/carddisp.pl?gene=ARHGEF38
TKFC	Triokinase And FMN Cyclase	Protein Coding	Q3LXA3	49	GC11P061344	14.4798	https://www.genecards.org/cgi-bin/carddisp.pl?gene=TKFC
UPB1	Beta-Ureidopropionase 1	Protein Coding	Q9UBR1	52	GC22P024494	14.4338	https://www.genecards.org/cgi-bin/carddisp.pl?gene=UPB1
ETFB	Electron Transfer Flavoprotein Subunit Beta	Protein Coding	P38117	50	GC19M051345	14.4237	https://www.genecards.org/cgi-bin/carddisp.pl?gene=ETFB
AUH	AU RNA Binding Methylglutaconyl-CoA Hydratase	Protein Coding	Q13825	49	GC09M091213	14.4128	https://www.genecards.org/cgi-bin/carddisp.pl?gene=AUH
GAMT	Guanidinoacetate N-Methyltransferase	Protein Coding	Q14353	53	GC19M001397	14.4071	https://www.genecards.org/cgi-bin/carddisp.pl?gene=GAMT
TYMP	Thymidine Phosphorylase	Protein Coding	P19971	54	GC22M050525	14.3938	https://www.genecards.org/cgi-bin/carddisp.pl?gene=TYMP
NT5E	5'-Nucleotidase Ecto	Protein Coding	P21589	59	GC06P085449	14.3728	https://www.genecards.org/cgi-bin/carddisp.pl?gene=NT5E
TF	Transferrin	Protein Coding	P02787	57	GC03P136239	14.3701	https://www.genecards.org/cgi-bin/carddisp.pl?gene=TF
UGT1A7	UDP Glucuronosyltransferase Family 1 Member A7	Protein Coding	Q9HAW7	46	GC02P233681	14.3694	https://www.genecards.org/cgi-bin/carddisp.pl?gene=UGT1A7
ALDOB	Aldolase, Fructose-Bisphosphate B	Protein Coding	P05062	52	GC09M101420	14.3658	https://www.genecards.org/cgi-bin/carddisp.pl?gene=ALDOB
LPIN1	Lipin 1	Protein Coding	Q14693	54	GC02P011677	14.3504	https://www.genecards.org/cgi-bin/carddisp.pl?gene=LPIN1
GALE	UDP-Galactose-4-Epimerase	Protein Coding	Q14376	50	GC01M023795	14.335	https://www.genecards.org/cgi-bin/carddisp.pl?gene=GALE
ACAT1	Acetyl-CoA Acetyltransferase 1	Protein Coding	P24752	56	GC11P108121	14.3342	https://www.genecards.org/cgi-bin/carddisp.pl?gene=ACAT1
ALDH9A1	Aldehyde Dehydrogenase 9 Family Member A1	Protein Coding	P49189	49	GC01M165684	14.3337	https://www.genecards.org/cgi-bin/carddisp.pl?gene=ALDH9A1
GATM	Glycine Amidinotransferase	Protein Coding	P50440	52	GC15M045361	14.2879	https://www.genecards.org/cgi-bin/carddisp.pl?gene=GATM
RIC8A	RIC8 Guanine Nucleotide Exchange Factor A	Protein Coding	Q9NPQ8	42	GC11P000207	14.2503	https://www.genecards.org/cgi-bin/carddisp.pl?gene=RIC8A
MLYCD	Malonyl-CoA Decarboxylase	Protein Coding	O95822	49	GC16P083899	14.2412	https://www.genecards.org/cgi-bin/carddisp.pl?gene=MLYCD
IFNG	Interferon Gamma	Protein Coding	P01579	57	GC12M068154	14.24	https://www.genecards.org/cgi-bin/carddisp.pl?gene=IFNG
TFR2	Transferrin Receptor 2	Protein Coding	Q9UP52	51	GC07M100620	14.2227	https://www.genecards.org/cgi-bin/carddisp.pl?gene=TFR2
ARHGEF40	Rho Guanine Nucleotide Exchange Factor 40	Protein Coding	Q8TER5	41	GC14P038269	14.2223	https://www.genecards.org/cgi-bin/carddisp.pl?gene=ARHGEF40
AKR1A1	Aldo-Keto Reductase Family 1 Member A1	Protein Coding	P14550	52	GC01P045550	14.221	https://www.genecards.org/cgi-bin/carddisp.pl?gene=AKR1A1
GLUD1	Glutamate Dehydrogenase 1	Protein Coding	P00367	57	GC10M087050	14.2195	https://www.genecards.org/cgi-bin/carddisp.pl?gene=GLUD1
GNAQ	G Protein Subunit Alpha Q	Protein Coding	P50148	56	GC09M077716	14.2121	https://www.genecards.org/cgi-bin/carddisp.pl?gene=GNAQ
CLNS1A	Chloride Nucleotide-Sensitive Channel 1A	Protein Coding	P54105	45	GC11M109662	14.1972	https://www.genecards.org/cgi-bin/carddisp.pl?gene=CLNS1A
PYROXD2	Pyridine Nucleotide-Disulphide Oxidoreductase Domain 2	Protein Coding	Q8N2H3	42	GC10M098383	14.1967	https://www.genecards.org/cgi-bin/carddisp.pl?gene=PYROXD2
ALOX5	Arachidonate 5-Lipoxygenase	Protein Coding	P09917	54	GC10P045374	14.1924	https://www.genecards.org/cgi-bin/carddisp.pl?gene=ALOX5
HINT3	Histidine Triad Nucleotide Binding Protein 3	Protein Coding	Q9NQE9	40	GC06P125956	14.1899	https://www.genecards.org/cgi-bin/carddisp.pl?gene=HINT3
SLC25A5	Solute Carrier Family 25 Member 5	Protein Coding	P05141	50	GC0XP119468	14.1851	https://www.genecards.org/cgi-bin/carddisp.pl?gene=SLC25A5
IDH2	Isocitrate Dehydrogenase (NADP(+)) 2	Protein Coding	P48735	59	GC15M090083	14.1695	https://www.genecards.org/cgi-bin/carddisp.pl?gene=IDH2
ABCD1	ATP Binding Cassette Subfamily D Member 1	Protein Coding	P33897	53	GC0XP153724	14.1552	https://www.genecards.org/cgi-bin/carddisp.pl?gene=ABCD1
SDHB	Succinate Dehydrogenase Complex Iron Sulfur Subunit B	Protein Coding	P21912	55	GC01M018664	14.1273	https://www.genecards.org/cgi-bin/carddisp.pl?gene=SDHB
UGT1A3	UDP Glucuronosyltransferase Family 1 Member A3	Protein Coding	P35503	44	GC02P233729	14.0987	https://www.genecards.org/cgi-bin/carddisp.pl?gene=UGT1A3
SRD5A2	Steroid 5 Alpha-Reductase 2	Protein Coding	P31213	49	GC02M031522	14.0905	https://www.genecards.org/cgi-bin/carddisp.pl?gene=SRD5A2
EPHX2	Epoxide Hydrolase 2	Protein Coding	P34913	54	GC08P027490	14.0815	https://www.genecards.org/cgi-bin/carddisp.pl?gene=EPHX2
HIBCH	3-Hydroxyisobutyryl-CoA Hydrolase	Protein Coding	Q6NVY1	49	GC02M190189	14.0762	https://www.genecards.org/cgi-bin/carddisp.pl?gene=HIBCH
POLD1	DNA Polymerase Delta 1, Catalytic Subunit	Protein Coding	P28340	53	GC19P083707	14.0737	https://www.genecards.org/cgi-bin/carddisp.pl?gene=POLD1
APP	Amyloid Beta Precursor Protein	Protein Coding	P05067	58	GC21M025880	14.067	https://www.genecards.org/cgi-bin/carddisp.pl?gene=APP
HSP90AA1	Heat Shock Protein 90 Alpha Family Class A Member 1	Protein Coding	P07900	58	GC14M102080	14.0573	https://www.genecards.org/cgi-bin/carddisp.pl?gene=HSP90AA1
RBP4	Retinol Binding Protein 4	Protein Coding	P02753	52	GC10M093591	14.0495	https://www.genecards.org/cgi-bin/carddisp.pl?gene=RBP4
MAOA	Monoamine Oxidase A	Protein Coding	P21397	56	GC0XP043654	14.0401	https://www.genecards.org/cgi-bin/carddisp.pl?gene=MAOA
NT5C2	5'-Nucleotidase, Cytosolic II	Protein Coding	P49902	53	GC10M103088	14.0394	https://www.genecards.org/cgi-bin/carddisp.pl?gene=NT5C2
MCCC1	Methylcrotonyl-CoA Carboxylase Subunit 1	Protein Coding	Q96RQ3	50	GC03M183015	14.012	https://www.genecards.org/cgi-bin/carddisp.pl?gene=MCCC1
RPA1	Replication Protein A1	Protein Coding	P27694	54	GC17P001829	13.9817	https://www.genecards.org/cgi-bin/carddisp.pl?gene=RPA1
NFE2L2	NFE2 Like BZIP Transcription Factor 2	Protein Coding	Q16236	58	GC02M177227	13.9764	https://www.genecards.org/cgi-bin/carddisp.pl?gene=NFE2L2
EHHADH	Enoyl-CoA Hydratase And 3-Hydroxyacyl CoA Dehydrogenase	Protein Coding	Q08426	50	GC03M185190	13.9543	https://www.genecards.org/cgi-bin/carddisp.pl?gene=EHHADH
KHK	Ketohexokinase	Protein Coding	P50053	52	GC02P027086	13.9408	https://www.genecards.org/cgi-bin/carddisp.pl?gene=KHK
ARHGEF16	Rho Guanine Nucleotide Exchange Factor 16	Protein Coding	Q5VV41	45	GC01P003454	13.9391	https://www.genecards.org/cgi-bin/carddisp.pl?gene=ARHGEF16
GLUL	Glutamate-Ammonia Ligase	Protein Coding	P15104	55	GC01M182378	13.8919	https://www.genecards.org/cgi-bin/carddisp.pl?gene=GLUL
SLC4A1	Solute Carrier Family 4 Member 1 (Diego Blood Group)	Protein Coding	P02730	55	GC17M060986	13.8918	https://www.genecards.org/cgi-bin/carddisp.pl?gene=SLC4A1
CTH	Cystathionine Gamma-Lyase	Protein Coding	P32929	56	GC01P070411	13.8523	https://www.genecards.org/cgi-bin/carddisp.pl?gene=CTH
SLC12A3	Solute Carrier Family 12 Member 3	Protein Coding	P55017	54	GC16P056865	13.8369	https://www.genecards.org/cgi-bin/carddisp.pl?gene=SLC12A3
ECHS1	Enoyl-CoA Hydratase, Short Chain 1	Protein Coding	P30084	52	GC10M133362	13.8186	https://www.genecards.org/cgi-bin/carddisp.pl?gene=ECHS1
ATP7A	ATPase Copper Transporting Alpha	Protein Coding	Q04656	52	GC0XP078061	13.8098	https://www.genecards.org/cgi-bin/carddisp.pl?gene=ATP7A
CA5A	Carbonic Anhydrase 5A	Protein Coding	P35218	50	GC16M087882	13.8094	https://www.genecards.org/cgi-bin/carddisp.pl?gene=CA5A
MMS19	MMS19 Homolog, Cytosolic Iron-Sulfur Assembly Component	Protein Coding	Q96T76	45	GC10M097458	13.779	https://www.genecards.org/cgi-bin/carddisp.pl?gene=MMS19
AR	Androgen Receptor	Protein Coding	P10275	58	GC0XP067544	13.7686	https://www.genecards.org/cgi-bin/carddisp.pl?gene=AR
RYR1	Ryanodine Receptor 1	Protein Coding	P21817	54	GC19P083224	13.7424	https://www.genecards.org/cgi-bin/carddisp.pl?gene=RYR1
ALDH4A1	Aldehyde Dehydrogenase 4 Family Member A1	Protein Coding	P30038	52	GC01M018871	13.7327	https://www.genecards.org/cgi-bin/carddisp.pl?gene=ALDH4A1
HADHB	Hydroxyacyl-CoA Dehydrogenase Trifunctional Multienzyme Complex Subunit Beta	Protein Coding	P55084	53	GC02P026243	13.7159	https://www.genecards.org/cgi-bin/carddisp.pl?gene=HADHB
IMPDH1	Inosine Monophosphate Dehydrogenase 1	Protein Coding	P20839	56	GC07M128392	13.7147	https://www.genecards.org/cgi-bin/carddisp.pl?gene=IMPDH1
CYP2R1	Cytochrome P450 Family 2 Subfamily R Member 1	Protein Coding	Q6VVX0	51	GC11M014877	13.7051	https://www.genecards.org/cgi-bin/carddisp.pl?gene=CYP2R1
ALDH3A2	Aldehyde Dehydrogenase 3 Family Member A2	Protein Coding	P51648	52	GC17P019648	13.7012	https://www.genecards.org/cgi-bin/carddisp.pl?gene=ALDH3A2
C3	Complement C3	Protein Coding	P01024	56	GC19M006677	13.6907	https://www.genecards.org/cgi-bin/carddisp.pl?gene=C3
MPO	Myeloperoxidase	Protein Coding	P05164	60	GC17M058269	13.6821	https://www.genecards.org/cgi-bin/carddisp.pl?gene=MPO
PRKAR1A	Protein Kinase CAMP-Dependent Type I Regulatory Subunit Alpha	Protein Coding	P10644	58	GC17P079119	13.675	https://www.genecards.org/cgi-bin/carddisp.pl?gene=PRKAR1A
PPIG	Peptidylprolyl Isomerase G	Protein Coding	Q13427	48	GC02P169584	13.6594	https://www.genecards.org/cgi-bin/carddisp.pl?gene=PPIG
HNF1A	HNF1 Homeobox A	Protein Coding	P20823	53	GC12P120978	13.6528	https://www.genecards.org/cgi-bin/carddisp.pl?gene=HNF1A
HAMP	Hepcidin Antimicrobial Peptide	Protein Coding	P81172	50	GC19P083146	13.6414	https://www.genecards.org/cgi-bin/carddisp.pl?gene=HAMP
NPY	Neuropeptide Y	Protein Coding	P01303	51	GC07P024290	13.6408	https://www.genecards.org/cgi-bin/carddisp.pl?gene=NPY
CLCNKB	Chloride Voltage-Gated Channel Kb	Protein Coding	P51801	50	GC01P016101	13.6252	https://www.genecards.org/cgi-bin/carddisp.pl?gene=CLCNKB
GNAI3	G Protein Subunit Alpha I3	Protein Coding	P08754	52	GC01P109548	13.6234	https://www.genecards.org/cgi-bin/carddisp.pl?gene=GNAI3
PDE4A	Phosphodiesterase 4A	Protein Coding	P27815	51	GC19P010416	13.6126	https://www.genecards.org/cgi-bin/carddisp.pl?gene=PDE4A
MT-CYB	Mitochondrially Encoded Cytochrome B	Protein Coding	P00156	38	GCMTP014749	13.5637	https://www.genecards.org/cgi-bin/carddisp.pl?gene=MT-CYB
UVSSA	UV Stimulated Scaffold Protein A	Protein Coding	Q2YD98	44	GC04P001853	13.5465	https://www.genecards.org/cgi-bin/carddisp.pl?gene=UVSSA
ADH1C	Alcohol Dehydrogenase 1C (Class I), Gamma Polypeptide	Protein Coding	P00326	47	GC04M099336	13.5448	https://www.genecards.org/cgi-bin/carddisp.pl?gene=ADH1C
ABCG2	ATP Binding Cassette Subfamily G Member 2 (Junior Blood Group)	Protein Coding	Q9UNQ0	56	GC04M088090	13.5408	https://www.genecards.org/cgi-bin/carddisp.pl?gene=ABCG2
AGT	Angiotensinogen	Protein Coding	P01019	56	GC01M230690	13.485	https://www.genecards.org/cgi-bin/carddisp.pl?gene=AGT
NOS2	Nitric Oxide Synthase 2	Protein Coding	P35228	56	GC17M027756	13.4812	https://www.genecards.org/cgi-bin/carddisp.pl?gene=NOS2
CUBN	Cubilin	Protein Coding	O60494	52	GC10M016824	13.4672	https://www.genecards.org/cgi-bin/carddisp.pl?gene=CUBN
PTS	6-Pyruvoyltetrahydropterin Synthase	Protein Coding	Q03393	52	GC11P112226	13.465	https://www.genecards.org/cgi-bin/carddisp.pl?gene=PTS
CALCA	Calcitonin Related Polypeptide Alpha	Protein Coding	P06881	49	GC11M014966	13.4117	https://www.genecards.org/cgi-bin/carddisp.pl?gene=CALCA
CDKN2A	Cyclin Dependent Kinase Inhibitor 2A	Protein Coding	Q8N726	58	GC09M021967	13.4055	https://www.genecards.org/cgi-bin/carddisp.pl?gene=CDKN2A
COX5A	Cytochrome C Oxidase Subunit 5A	Protein Coding	P20674	50	GC15M074919	13.387	https://www.genecards.org/cgi-bin/carddisp.pl?gene=COX5A
AHR	Aryl Hydrocarbon Receptor	Protein Coding	P35869	53	GC07P016916	13.3747	https://www.genecards.org/cgi-bin/carddisp.pl?gene=AHR
IL18	Interleukin 18	Protein Coding	Q14116	50	GC11M112143	13.3709	https://www.genecards.org/cgi-bin/carddisp.pl?gene=IL18
HK2	Hexokinase 2	Protein Coding	P52789	53	GC02P074833	13.3629	https://www.genecards.org/cgi-bin/carddisp.pl?gene=HK2
HLA-B	Major Histocompatibility Complex, Class I, B	Protein Coding	P01889	53	GC06M080881	13.3519	https://www.genecards.org/cgi-bin/carddisp.pl?gene=HLA-B
IGFBP1	Insulin Like Growth Factor Binding Protein 1	Protein Coding	P08833	50	GC07P048599	13.329	https://www.genecards.org/cgi-bin/carddisp.pl?gene=IGFBP1
ANGPTL3	Angiopoietin Like 3	Protein Coding	Q9Y5C1	54	GC01P062597	13.3207	https://www.genecards.org/cgi-bin/carddisp.pl?gene=ANGPTL3
TAFAZZIN	Tafazzin, Phospholipid-Lysophospholipid Transacylase	Protein Coding	Q16635	48	GC0XP154413	13.306	https://www.genecards.org/cgi-bin/carddisp.pl?gene=TAFAZZIN
MMP1	Matrix Metallopeptidase 1	Protein Coding	P03956	57	GC11M109978	13.2865	https://www.genecards.org/cgi-bin/carddisp.pl?gene=MMP1
DPYS	Dihydropyrimidinase	Protein Coding	Q14117	52	GC08M104331	13.2536	https://www.genecards.org/cgi-bin/carddisp.pl?gene=DPYS
BHMT	Betaine--Homocysteine S-Methyltransferase	Protein Coding	Q93088	48	GC05P079111	13.2177	https://www.genecards.org/cgi-bin/carddisp.pl?gene=BHMT
ARSA	Arylsulfatase A	Protein Coding	P15289	54	GC22M050622	13.2104	https://www.genecards.org/cgi-bin/carddisp.pl?gene=ARSA
CLOCK	Clock Circadian Regulator	Protein Coding	O15516	50	GC04M055427	13.21	https://www.genecards.org/cgi-bin/carddisp.pl?gene=CLOCK
GNA15	G Protein Subunit Alpha 15	Protein Coding	P30679	47	GC19P006096	13.1954	https://www.genecards.org/cgi-bin/carddisp.pl?gene=GNA15
MVK	Mevalonate Kinase	Protein Coding	Q03426	54	GC12P109573	13.1867	https://www.genecards.org/cgi-bin/carddisp.pl?gene=MVK
IDH1	Isocitrate Dehydrogenase (NADP(+)) 1	Protein Coding	O75874	60	GC02M208236	13.1707	https://www.genecards.org/cgi-bin/carddisp.pl?gene=IDH1
IGF2	Insulin Like Growth Factor 2	Protein Coding	P01344	56	GC11M008042	13.1673	https://www.genecards.org/cgi-bin/carddisp.pl?gene=IGF2
UGT1A4	UDP Glucuronosyltransferase Family 1 Member A4	Protein Coding	P22310	49	GC02P233718	13.1607	https://www.genecards.org/cgi-bin/carddisp.pl?gene=UGT1A4
PRKAB1	Protein Kinase AMP-Activated Non-Catalytic Subunit Beta 1	Protein Coding	Q9Y478	54	GC12P119632	13.1551	https://www.genecards.org/cgi-bin/carddisp.pl?gene=PRKAB1
RRM1	Ribonucleotide Reductase Catalytic Subunit M1	Protein Coding	P23921	56	GC11P004118	13.1412	https://www.genecards.org/cgi-bin/carddisp.pl?gene=RRM1
PDHX	Pyruvate Dehydrogenase Complex Component X	Protein Coding	O00330	52	GC11P034894	13.1332	https://www.genecards.org/cgi-bin/carddisp.pl?gene=PDHX
CYP4A11	Cytochrome P450 Family 4 Subfamily A Member 11	Protein Coding	Q02928	49	GC01M046929	13.131	https://www.genecards.org/cgi-bin/carddisp.pl?gene=CYP4A11
DPP4	Dipeptidyl Peptidase 4	Protein Coding	P27487	56	GC02M161992	13.1232	https://www.genecards.org/cgi-bin/carddisp.pl?gene=DPP4
AKR1C3	Aldo-Keto Reductase Family 1 Member C3	Protein Coding	P42330	53	GC10P005035	13.1229	https://www.genecards.org/cgi-bin/carddisp.pl?gene=AKR1C3
BCKDHA	Branched Chain Keto Acid Dehydrogenase E1 Subunit Alpha	Protein Coding	P12694	50	GC19P083338	13.1079	https://www.genecards.org/cgi-bin/carddisp.pl?gene=BCKDHA
NDUFS4	NADH:Ubiquinone Oxidoreductase Subunit S4	Protein Coding	O43181	50	GC05P053560	13.1054	https://www.genecards.org/cgi-bin/carddisp.pl?gene=NDUFS4
CYP7B1	Cytochrome P450 Family 7 Subfamily B Member 1	Protein Coding	O75881	52	GC08M064587	13.1019	https://www.genecards.org/cgi-bin/carddisp.pl?gene=CYP7B1
PDE1A	Phosphodiesterase 1A	Protein Coding	P54750	47	GC02M182140	13.0975	https://www.genecards.org/cgi-bin/carddisp.pl?gene=PDE1A
GPX1	Glutathione Peroxidase 1	Protein Coding	P07203	52	GC03M052428	13.097	https://www.genecards.org/cgi-bin/carddisp.pl?gene=GPX1
ABCC4	ATP Binding Cassette Subfamily C Member 4	Protein Coding	O15439	52	GC13M095019	13.0904	https://www.genecards.org/cgi-bin/carddisp.pl?gene=ABCC4
PTPN1	Protein Tyrosine Phosphatase Non-Receptor Type 1	Protein Coding	P18031	57	GC20P050510	13.0761	https://www.genecards.org/cgi-bin/carddisp.pl?gene=PTPN1
FABP4	Fatty Acid Binding Protein 4	Protein Coding	P15090	49	GC08M081478	13.0657	https://www.genecards.org/cgi-bin/carddisp.pl?gene=FABP4
CYP3A7	Cytochrome P450 Family 3 Subfamily A Member 7	Protein Coding	P24462	47	GC07M099705	13.0486	https://www.genecards.org/cgi-bin/carddisp.pl?gene=CYP3A7
CS	Citrate Synthase	Protein Coding	O75390	51	GC12M056271	13.0478	https://www.genecards.org/cgi-bin/carddisp.pl?gene=CS
TCN2	Transcobalamin 2	Protein Coding	P20062	49	GC22P052194	13.0411	https://www.genecards.org/cgi-bin/carddisp.pl?gene=TCN2
MT-CO1	Mitochondrially Encoded Cytochrome C Oxidase I	Protein Coding	P00395	38	GCMTP005906	13.0355	https://www.genecards.org/cgi-bin/carddisp.pl?gene=MT-CO1
FAM3A	FAM3 Metabolism Regulating Signaling Molecule A	Protein Coding	P98173	42	GC0XM154506	13.0248	https://www.genecards.org/cgi-bin/carddisp.pl?gene=FAM3A
RHOA	Ras Homolog Family Member A	Protein Coding	P61586	57	GC03M049359	13.0172	https://www.genecards.org/cgi-bin/carddisp.pl?gene=RHOA
ETHE1	ETHE1 Persulfide Dioxygenase	Protein Coding	O95571	49	GC19M043506	13.0043	https://www.genecards.org/cgi-bin/carddisp.pl?gene=ETHE1
AKT2	AKT Serine/Threonine Kinase 2	Protein Coding	P31751	61	GC19M040230	12.9603	https://www.genecards.org/cgi-bin/carddisp.pl?gene=AKT2
TAT	Tyrosine Aminotransferase	Protein Coding	P17735	52	GC16M071565	12.9576	https://www.genecards.org/cgi-bin/carddisp.pl?gene=TAT
GNB1	G Protein Subunit Beta 1	Protein Coding	P62873	52	GC01M001785	12.9567	https://www.genecards.org/cgi-bin/carddisp.pl?gene=GNB1
ACAD9	Acyl-CoA Dehydrogenase Family Member 9	Protein Coding	Q9H845	52	GC03P136166	12.9332	https://www.genecards.org/cgi-bin/carddisp.pl?gene=ACAD9
ICAM1	Intercellular Adhesion Molecule 1	Protein Coding	P05362	57	GC19P011104	12.9312	https://www.genecards.org/cgi-bin/carddisp.pl?gene=ICAM1
CYP11B1	Cytochrome P450 Family 11 Subfamily B Member 1	Protein Coding	P15538	53	GC08M142872	12.9312	https://www.genecards.org/cgi-bin/carddisp.pl?gene=CYP11B1
MT-ND4	Mitochondrially Encoded NADH:Ubiquinone Oxidoreductase Core Subunit 4	Protein Coding	P03905	38	GCMTP010762	12.9281	https://www.genecards.org/cgi-bin/carddisp.pl?gene=MT-ND4
MT-ND6	Mitochondrially Encoded NADH:Ubiquinone Oxidoreductase Core Subunit 6	Protein Coding	P03923	37	GCMTM014151	12.9108	https://www.genecards.org/cgi-bin/carddisp.pl?gene=MT-ND6
GRHPR	Glyoxylate And Hydroxypyruvate Reductase	Protein Coding	Q9UBQ7	53	GC09P052051	12.8821	https://www.genecards.org/cgi-bin/carddisp.pl?gene=GRHPR
CFH	Complement Factor H	Protein Coding	P08603	54	GC01P196621	12.8725	https://www.genecards.org/cgi-bin/carddisp.pl?gene=CFH
ATP6V1B1	ATPase H+ Transporting V1 Subunit B1	Protein Coding	P15313	52	GC02P070935	12.8391	https://www.genecards.org/cgi-bin/carddisp.pl?gene=ATP6V1B1
TMPRSS6	Transmembrane Serine Protease 6	Protein Coding	Q8IU80	51	GC22M068172	12.8246	https://www.genecards.org/cgi-bin/carddisp.pl?gene=TMPRSS6
NDUFS1	NADH:Ubiquinone Oxidoreductase Core Subunit S1	Protein Coding	P28331	52	GC02M206114	12.8188	https://www.genecards.org/cgi-bin/carddisp.pl?gene=NDUFS1
NAGLU	N-Acetyl-Alpha-Glucosaminidase	Protein Coding	P54802	50	GC17P078080	12.8011	https://www.genecards.org/cgi-bin/carddisp.pl?gene=NAGLU
MAPK1	Mitogen-Activated Protein Kinase 1	Protein Coding	P28482	60	GC22M021759	12.7912	https://www.genecards.org/cgi-bin/carddisp.pl?gene=MAPK1
GALK1	Galactokinase 1	Protein Coding	P51570	55	GC17M075751	12.7776	https://www.genecards.org/cgi-bin/carddisp.pl?gene=GALK1
CNBD2	Cyclic Nucleotide Binding Domain Containing 2	Protein Coding	Q96M20	37	GC20P035954	12.7284	https://www.genecards.org/cgi-bin/carddisp.pl?gene=CNBD2
SIRT3	Sirtuin 3	Protein Coding	Q9NTG7	54	GC11M000215	12.7122	https://www.genecards.org/cgi-bin/carddisp.pl?gene=SIRT3
ADIPOR2	Adiponectin Receptor 2	Protein Coding	Q86V24	48	GC12P001670	12.7092	https://www.genecards.org/cgi-bin/carddisp.pl?gene=ADIPOR2
ENPP2	Ectonucleotide Pyrophosphatase/Phosphodiesterase 2	Protein Coding	Q13822	52	GC08M119556	12.7069	https://www.genecards.org/cgi-bin/carddisp.pl?gene=ENPP2
FGF21	Fibroblast Growth Factor 21	Protein Coding	Q9NSA1	45	GC19P083611	12.704	https://www.genecards.org/cgi-bin/carddisp.pl?gene=FGF21
EPRS1	Glutamyl-Prolyl-TRNA Synthetase 1	Protein Coding	P07814	50	GC01M219969	12.7015	https://www.genecards.org/cgi-bin/carddisp.pl?gene=EPRS1
RIC8B	RIC8 Guanine Nucleotide Exchange Factor B	Protein Coding	Q9NVN3	41	GC12P106774	12.6954	https://www.genecards.org/cgi-bin/carddisp.pl?gene=RIC8B
STAR	Steroidogenic Acute Regulatory Protein	Protein Coding	P49675	51	GC08M038153	12.6922	https://www.genecards.org/cgi-bin/carddisp.pl?gene=STAR
LRPPRC	Leucine Rich Pentatricopeptide Repeat Containing	Protein Coding	P42704	49	GC02M043886	12.6885	https://www.genecards.org/cgi-bin/carddisp.pl?gene=LRPPRC
SCD	Stearoyl-CoA Desaturase	Protein Coding	O00767	56	GC10P100347	12.6585	https://www.genecards.org/cgi-bin/carddisp.pl?gene=SCD
PPP1R15B	Protein Phosphatase 1 Regulatory Subunit 15B	Protein Coding	Q5SWA1	44	GC01M204604	12.6391	https://www.genecards.org/cgi-bin/carddisp.pl?gene=PPP1R15B
PDE1C	Phosphodiesterase 1C	Protein Coding	Q14123	50	GC07M031616	12.6365	https://www.genecards.org/cgi-bin/carddisp.pl?gene=PDE1C
UGT2B7	UDP Glucuronosyltransferase Family 2 Member B7	Protein Coding	P16662	50	GC04P069051	12.6275	https://www.genecards.org/cgi-bin/carddisp.pl?gene=UGT2B7
ATP5F1A	ATP Synthase F1 Subunit Alpha	Protein Coding	P25705	53	GC18M046081	12.627	https://www.genecards.org/cgi-bin/carddisp.pl?gene=ATP5F1A
SLC37A4	Solute Carrier Family 37 Member 4	Protein Coding	O43826	49	GC11M119394	12.6177	https://www.genecards.org/cgi-bin/carddisp.pl?gene=SLC37A4
SLC7A7	Solute Carrier Family 7 Member 7	Protein Coding	Q9UM01	53	GC14M022773	12.6101	https://www.genecards.org/cgi-bin/carddisp.pl?gene=SLC7A7
ALDH1A1	Aldehyde Dehydrogenase 1 Family Member A1	Protein Coding	P00352	54	GC09M072900	12.6081	https://www.genecards.org/cgi-bin/carddisp.pl?gene=ALDH1A1
ATIC	5-Aminoimidazole-4-Carboxamide Ribonucleotide Formyltransferase/IMP Cyclohydrolase	Protein Coding	P31939	52	GC02P215311	12.5916	https://www.genecards.org/cgi-bin/carddisp.pl?gene=ATIC
TNFSF11	TNF Superfamily Member 11	Protein Coding	O14788	56	GC13P042562	12.5894	https://www.genecards.org/cgi-bin/carddisp.pl?gene=TNFSF11
RGL4	Ral Guanine Nucleotide Dissociation Stimulator Like 4	Protein Coding	Q8IZJ4	41	GC22P023688	12.5816	https://www.genecards.org/cgi-bin/carddisp.pl?gene=RGL4
PFKM	Phosphofructokinase, Muscle	Protein Coding	P08237	56	GC12P048105	12.573	https://www.genecards.org/cgi-bin/carddisp.pl?gene=PFKM
HJV	Hemojuvelin BMP Co-Receptor	Protein Coding	Q6ZVN8	50	GC01M155509	12.5699	https://www.genecards.org/cgi-bin/carddisp.pl?gene=HJV
EDN1	Endothelin 1	Protein Coding	P05305	56	GC06P012236	12.5577	https://www.genecards.org/cgi-bin/carddisp.pl?gene=EDN1
AMT	Aminomethyltransferase	Protein Coding	P48728	50	GC03M052430	12.5557	https://www.genecards.org/cgi-bin/carddisp.pl?gene=AMT
GOT2	Glutamic-Oxaloacetic Transaminase 2	Protein Coding	P00505	53	GC16M058707	12.547	https://www.genecards.org/cgi-bin/carddisp.pl?gene=GOT2
STK11	Serine/Threonine Kinase 11	Protein Coding	Q15831	57	GC19P001177	12.5343	https://www.genecards.org/cgi-bin/carddisp.pl?gene=STK11
CYP2A13	Cytochrome P450 Family 2 Subfamily A Member 13	Protein Coding	Q16696	46	GC19P041088	12.5239	https://www.genecards.org/cgi-bin/carddisp.pl?gene=CYP2A13
BRAF	B-Raf Proto-Oncogene, Serine/Threonine Kinase	Protein Coding	P15056	61	GC07M140751	12.5215	https://www.genecards.org/cgi-bin/carddisp.pl?gene=BRAF
ALDH7A1	Aldehyde Dehydrogenase 7 Family Member A1	Protein Coding	P49419	54	GC05M126541	12.5195	https://www.genecards.org/cgi-bin/carddisp.pl?gene=ALDH7A1
SREBF2	Sterol Regulatory Element Binding Transcription Factor 2	Protein Coding	Q12772	50	GC22P041833	12.5169	https://www.genecards.org/cgi-bin/carddisp.pl?gene=SREBF2
SCARB1	Scavenger Receptor Class B Member 1	Protein Coding	Q8WTV0	54	GC12M124776	12.5128	https://www.genecards.org/cgi-bin/carddisp.pl?gene=SCARB1
PRDX1	Peroxiredoxin 1	Protein Coding	Q06830	56	GC01M045622	12.5113	https://www.genecards.org/cgi-bin/carddisp.pl?gene=PRDX1
FAM3B	FAM3 Metabolism Regulating Signaling Molecule B	Protein Coding	P58499	45	GC21P041304	12.5018	https://www.genecards.org/cgi-bin/carddisp.pl?gene=FAM3B
NR1H3	Nuclear Receptor Subfamily 1 Group H Member 3	Protein Coding	Q13133	53	GC11P047248	12.5011	https://www.genecards.org/cgi-bin/carddisp.pl?gene=NR1H3
AGL	Amylo-Alpha-1, 6-Glucosidase, 4-Alpha-Glucanotransferase	Protein Coding	P35573	53	GC01P099850	12.4961	https://www.genecards.org/cgi-bin/carddisp.pl?gene=AGL
TPI1	Triosephosphate Isomerase 1	Protein Coding	P60174	54	GC12P006867	12.4912	https://www.genecards.org/cgi-bin/carddisp.pl?gene=TPI1
AOX1	Aldehyde Oxidase 1	Protein Coding	Q06278	51	GC02P200585	12.4724	https://www.genecards.org/cgi-bin/carddisp.pl?gene=AOX1
PCK1	Phosphoenolpyruvate Carboxykinase 1	Protein Coding	P35558	54	GC20P057561	12.4649	https://www.genecards.org/cgi-bin/carddisp.pl?gene=PCK1
SUCLG1	Succinate-CoA Ligase GDP/ADP-Forming Subunit Alpha	Protein Coding	P53597	52	GC02M084423	12.4056	https://www.genecards.org/cgi-bin/carddisp.pl?gene=SUCLG1
NR1I3	Nuclear Receptor Subfamily 1 Group I Member 3	Protein Coding	Q14994	51	GC01M161229	12.4021	https://www.genecards.org/cgi-bin/carddisp.pl?gene=NR1I3
HLA-DRB1	Major Histocompatibility Complex, Class II, DR Beta 1	Protein Coding	P01911	54	GC06M080969	12.3949	https://www.genecards.org/cgi-bin/carddisp.pl?gene=HLA-DRB1
CDKAL1	CDK5 Regulatory Subunit Associated Protein 1 Like 1	Protein Coding	Q5VV42	46	GC06P020534	12.3886	https://www.genecards.org/cgi-bin/carddisp.pl?gene=CDKAL1
LIPA	Lipase A, Lysosomal Acid Type	Protein Coding	P38571	56	GC10M089213	12.3865	https://www.genecards.org/cgi-bin/carddisp.pl?gene=LIPA
PDP1	Pyruvate Dehydrogenase Phosphatase Catalytic Subunit 1	Protein Coding	Q9P0J1	54	GC08P093857	12.3799	https://www.genecards.org/cgi-bin/carddisp.pl?gene=PDP1
DGUOK	Deoxyguanosine Kinase	Protein Coding	Q16854	50	GC02P073926	12.378	https://www.genecards.org/cgi-bin/carddisp.pl?gene=DGUOK
PDE3A	Phosphodiesterase 3A	Protein Coding	Q14432	55	GC12P028671	12.3712	https://www.genecards.org/cgi-bin/carddisp.pl?gene=PDE3A
PCK2	Phosphoenolpyruvate Carboxykinase 2, Mitochondrial	Protein Coding	Q16822	53	GC14P024094	12.3654	https://www.genecards.org/cgi-bin/carddisp.pl?gene=PCK2
ALDH18A1	Aldehyde Dehydrogenase 18 Family Member A1	Protein Coding	P54886	53	GC10M095605	12.3463	https://www.genecards.org/cgi-bin/carddisp.pl?gene=ALDH18A1
MT-ND3	Mitochondrially Encoded NADH:Ubiquinone Oxidoreductase Core Subunit 3	Protein Coding	P03897	38	GCMTP010061	12.3392	https://www.genecards.org/cgi-bin/carddisp.pl?gene=MT-ND3
SHMT1	Serine Hydroxymethyltransferase 1	Protein Coding	P34896	51	GC17M059680	12.3248	https://www.genecards.org/cgi-bin/carddisp.pl?gene=SHMT1
SLC35A2	Solute Carrier Family 35 Member A2	Protein Coding	P78381	48	GC0XM048903	12.3178	https://www.genecards.org/cgi-bin/carddisp.pl?gene=SLC35A2
CAV1	Caveolin 1	Protein Coding	Q03135	55	GC07P116524	12.3018	https://www.genecards.org/cgi-bin/carddisp.pl?gene=CAV1
PTPN22	Protein Tyrosine Phosphatase Non-Receptor Type 22	Protein Coding	Q9Y2R2	53	GC01M113813	12.2857	https://www.genecards.org/cgi-bin/carddisp.pl?gene=PTPN22
GNB2	G Protein Subunit Beta 2	Protein Coding	P62879	50	GC07P100673	12.2815	https://www.genecards.org/cgi-bin/carddisp.pl?gene=GNB2
CXCL8	C-X-C Motif Chemokine Ligand 8	Protein Coding	P10145	50	GC04P073740	12.2806	https://www.genecards.org/cgi-bin/carddisp.pl?gene=CXCL8
MCEE	Methylmalonyl-CoA Epimerase	Protein Coding	Q96PE7	47	GC02M071110	12.2744	https://www.genecards.org/cgi-bin/carddisp.pl?gene=MCEE
HSD3B2	Hydroxy-Delta-5-Steroid Dehydrogenase, 3 Beta- And Steroid Delta-Isomerase 2	Protein Coding	P26439	52	GC01P119414	12.256	https://www.genecards.org/cgi-bin/carddisp.pl?gene=HSD3B2
COL1A1	Collagen Type I Alpha 1 Chain	Protein Coding	P02452	56	GC17M061318	12.2524	https://www.genecards.org/cgi-bin/carddisp.pl?gene=COL1A1
KCNH2	Potassium Voltage-Gated Channel Subfamily H Member 2	Protein Coding	Q12809	57	GC07M150944	12.2204	https://www.genecards.org/cgi-bin/carddisp.pl?gene=KCNH2
FGFR1	Fibroblast Growth Factor Receptor 1	Protein Coding	P11362	62	GC08M038400	12.2146	https://www.genecards.org/cgi-bin/carddisp.pl?gene=FGFR1
KLHL3	Kelch Like Family Member 3	Protein Coding	Q9UH77	48	GC05M137617	12.2104	https://www.genecards.org/cgi-bin/carddisp.pl?gene=KLHL3
MYC	MYC Proto-Oncogene, BHLH Transcription Factor	Protein Coding	P01106	59	GC08P127735	12.1993	https://www.genecards.org/cgi-bin/carddisp.pl?gene=MYC
GCKR	Glucokinase Regulator	Protein Coding	Q14397	47	GC02P027496	12.1803	https://www.genecards.org/cgi-bin/carddisp.pl?gene=GCKR
PLIN1	Perilipin 1	Protein Coding	O60240	53	GC15M089664	12.1663	https://www.genecards.org/cgi-bin/carddisp.pl?gene=PLIN1
LIPG	Lipase G, Endothelial Type	Protein Coding	Q9Y5X9	48	GC18P049560	12.1524	https://www.genecards.org/cgi-bin/carddisp.pl?gene=LIPG
TNFRSF11B	TNF Receptor Superfamily Member 11b	Protein Coding	O00300	54	GC08M118923	12.1519	https://www.genecards.org/cgi-bin/carddisp.pl?gene=TNFRSF11B
ABCC1	ATP Binding Cassette Subfamily C Member 1	Protein Coding	P33527	55	GC16P015949	12.1385	https://www.genecards.org/cgi-bin/carddisp.pl?gene=ABCC1
CYP2J2	Cytochrome P450 Family 2 Subfamily J Member 2	Protein Coding	P51589	49	GC01M059893	12.1235	https://www.genecards.org/cgi-bin/carddisp.pl?gene=CYP2J2
FBN1	Fibrillin 1	Protein Coding	P35555	54	GC15M048408	12.1174	https://www.genecards.org/cgi-bin/carddisp.pl?gene=FBN1
RASGRP1	RAS Guanyl Releasing Protein 1	Protein Coding	O95267	54	GC15M038488	12.0887	https://www.genecards.org/cgi-bin/carddisp.pl?gene=RASGRP1
DDB1	Damage Specific DNA Binding Protein 1	Protein Coding	Q16531	53	GC11M109043	12.0807	https://www.genecards.org/cgi-bin/carddisp.pl?gene=DDB1
CNBD1	Cyclic Nucleotide Binding Domain Containing 1	Protein Coding	Q8NA66	35	GC08P086866	12.0742	https://www.genecards.org/cgi-bin/carddisp.pl?gene=CNBD1
NADK2	NAD Kinase 2, Mitochondrial	Protein Coding	Q4G0N4	45	GC05M036194	12.0523	https://www.genecards.org/cgi-bin/carddisp.pl?gene=NADK2
PRKAG2	Protein Kinase AMP-Activated Non-Catalytic Subunit Gamma 2	Protein Coding	Q9UGJ0	56	GC07M151556	12.0517	https://www.genecards.org/cgi-bin/carddisp.pl?gene=PRKAG2
PKLR	Pyruvate Kinase L/R	Protein Coding	P30613	53	GC01M155289	12.0463	https://www.genecards.org/cgi-bin/carddisp.pl?gene=PKLR
GNAT1	G Protein Subunit Alpha Transducin 1	Protein Coding	P11488	52	GC03P051630	12.0285	https://www.genecards.org/cgi-bin/carddisp.pl?gene=GNAT1
P2RY2	Purinergic Receptor P2Y2	Protein Coding	P41231	51	GC11P073677	12.0248	https://www.genecards.org/cgi-bin/carddisp.pl?gene=P2RY2
HMGCS2	3-Hydroxy-3-Methylglutaryl-CoA Synthase 2	Protein Coding	P54868	53	GC01M119747	12.0203	https://www.genecards.org/cgi-bin/carddisp.pl?gene=HMGCS2
DCK	Deoxycytidine Kinase	Protein Coding	P27707	50	GC04P070992	12.0201	https://www.genecards.org/cgi-bin/carddisp.pl?gene=DCK
BMP6	Bone Morphogenetic Protein 6	Protein Coding	P22004	52	GC06P007726	12.0164	https://www.genecards.org/cgi-bin/carddisp.pl?gene=BMP6
TXNRD1	Thioredoxin Reductase 1	Protein Coding	Q16881	51	GC12P104215	11.9985	https://www.genecards.org/cgi-bin/carddisp.pl?gene=TXNRD1
ABAT	4-Aminobutyrate Aminotransferase	Protein Coding	P80404	53	GC16P008674	11.9903	https://www.genecards.org/cgi-bin/carddisp.pl?gene=ABAT
SLC35D1	Solute Carrier Family 35 Member D1	Protein Coding	Q9NTN3	48	GC01M066999	11.9824	https://www.genecards.org/cgi-bin/carddisp.pl?gene=SLC35D1
MT-ND5	Mitochondrially Encoded NADH:Ubiquinone Oxidoreductase Core Subunit 5	Protein Coding	P03915	39	GCMTP012339	11.9762	https://www.genecards.org/cgi-bin/carddisp.pl?gene=MT-ND5
ABCB11	ATP Binding Cassette Subfamily B Member 11	Protein Coding	O95342	53	GC02M168922	11.9609	https://www.genecards.org/cgi-bin/carddisp.pl?gene=ABCB11
GLS	Glutaminase	Protein Coding	O94925	56	GC02P190880	11.958	https://www.genecards.org/cgi-bin/carddisp.pl?gene=GLS
MOCS2	Molybdenum Cofactor Synthesis 2	Protein Coding	O96033	50	GC05M053095	11.9561	https://www.genecards.org/cgi-bin/carddisp.pl?gene=MOCS2
IGFBP3	Insulin Like Growth Factor Binding Protein 3	Protein Coding	P17936	53	GC07M045912	11.9512	https://www.genecards.org/cgi-bin/carddisp.pl?gene=IGFBP3
STAT3	Signal Transducer And Activator Of Transcription 3	Protein Coding	P40763	61	GC17M042313	11.9488	https://www.genecards.org/cgi-bin/carddisp.pl?gene=STAT3
DBH	Dopamine Beta-Hydroxylase	Protein Coding	P09172	58	GC09P133636	11.945	https://www.genecards.org/cgi-bin/carddisp.pl?gene=DBH
APOC2	Apolipoprotein C2	Protein Coding	P02655	50	GC19P083475	11.9177	https://www.genecards.org/cgi-bin/carddisp.pl?gene=APOC2
BCL2	BCL2 Apoptosis Regulator	Protein Coding	P10415	58	GC18M063123	11.8888	https://www.genecards.org/cgi-bin/carddisp.pl?gene=BCL2
KYNU	Kynureninase	Protein Coding	Q16719	55	GC02P142877	11.8864	https://www.genecards.org/cgi-bin/carddisp.pl?gene=KYNU
L2HGDH	L-2-Hydroxyglutarate Dehydrogenase	Protein Coding	Q9H9P8	46	GC14M050237	11.8703	https://www.genecards.org/cgi-bin/carddisp.pl?gene=L2HGDH
RXRA	Retinoid X Receptor Alpha	Protein Coding	P19793	56	GC09P134317	11.8617	https://www.genecards.org/cgi-bin/carddisp.pl?gene=RXRA
GALM	Galactose Mutarotase	Protein Coding	Q96C23	52	GC02P038665	11.8568	https://www.genecards.org/cgi-bin/carddisp.pl?gene=GALM
AKR1B1	Aldo-Keto Reductase Family 1 Member B	Protein Coding	P15121	53	GC07M134442	11.8519	https://www.genecards.org/cgi-bin/carddisp.pl?gene=AKR1B1
H6PD	Hexose-6-Phosphate Dehydrogenase/Glucose 1-Dehydrogenase	Protein Coding	O95479	50	GC01P009234	11.851	https://www.genecards.org/cgi-bin/carddisp.pl?gene=H6PD
ACTB	Actin Beta	Protein Coding	P60709	56	GC07M005527	11.8334	https://www.genecards.org/cgi-bin/carddisp.pl?gene=ACTB
SURF1	SURF1 Cytochrome C Oxidase Assembly Factor	Protein Coding	Q15526	48	GC09M133351	11.8204	https://www.genecards.org/cgi-bin/carddisp.pl?gene=SURF1
NDUFV1	NADH:Ubiquinone Oxidoreductase Core Subunit V1	Protein Coding	P49821	52	GC11P073074	11.818	https://www.genecards.org/cgi-bin/carddisp.pl?gene=NDUFV1
HK1	Hexokinase 1	Protein Coding	P19367	56	GC10P069269	11.8141	https://www.genecards.org/cgi-bin/carddisp.pl?gene=HK1
ACADL	Acyl-CoA Dehydrogenase Long Chain	Protein Coding	P28330	48	GC02M210187	11.8115	https://www.genecards.org/cgi-bin/carddisp.pl?gene=ACADL
NAT1	N-Acetyltransferase 1	Protein Coding	P18440	51	GC08P018183	11.8052	https://www.genecards.org/cgi-bin/carddisp.pl?gene=NAT1
PNPLA2	Patatin Like Phospholipase Domain Containing 2	Protein Coding	Q96AD5	50	GC11P002890	11.791	https://www.genecards.org/cgi-bin/carddisp.pl?gene=PNPLA2
HSPA8	Heat Shock Protein Family A (Hsp70) Member 8	Protein Coding	P11142	56	GC11M123057	11.7695	https://www.genecards.org/cgi-bin/carddisp.pl?gene=HSPA8
GH1	Growth Hormone 1	Protein Coding	P01241	50	GC17M063917	11.7509	https://www.genecards.org/cgi-bin/carddisp.pl?gene=GH1
PNPLA8	Patatin Like Phospholipase Domain Containing 8	Protein Coding	Q9NP80	48	GC07M108470	11.75	https://www.genecards.org/cgi-bin/carddisp.pl?gene=PNPLA8
ACAD8	Acyl-CoA Dehydrogenase Family Member 8	Protein Coding	Q9UKU7	51	GC11P134253	11.7474	https://www.genecards.org/cgi-bin/carddisp.pl?gene=ACAD8
SLC25A20	Solute Carrier Family 25 Member 20	Protein Coding	O43772	52	GC03M048893	11.7409	https://www.genecards.org/cgi-bin/carddisp.pl?gene=SLC25A20
IRS2	Insulin Receptor Substrate 2	Protein Coding	Q9Y4H2	51	GC13M109752	11.7402	https://www.genecards.org/cgi-bin/carddisp.pl?gene=IRS2
CDC42	Cell Division Cycle 42	Protein Coding	P60953	58	GC01P022052	11.7194	https://www.genecards.org/cgi-bin/carddisp.pl?gene=CDC42
NAGS	N-Acetylglutamate Synthase	Protein Coding	Q8N159	48	GC17P044004	11.7159	https://www.genecards.org/cgi-bin/carddisp.pl?gene=NAGS
PRODH	Proline Dehydrogenase 1	Protein Coding	O43272	52	GC22M018912	11.707	https://www.genecards.org/cgi-bin/carddisp.pl?gene=PRODH
LPA	Lipoprotein(A)	Protein Coding	P08519	46	GC06M160531	11.703	https://www.genecards.org/cgi-bin/carddisp.pl?gene=LPA
CUL3	Cullin 3	Protein Coding	Q13618	55	GC02M224470	11.6966	https://www.genecards.org/cgi-bin/carddisp.pl?gene=CUL3
SPP1	Secreted Phosphoprotein 1	Protein Coding	P10451	52	GC04P087975	11.6879	https://www.genecards.org/cgi-bin/carddisp.pl?gene=SPP1
GART	Phosphoribosylglycinamide Formyltransferase, Phosphoribosylglycinamide Synthetase, Phosphoribosylaminoimidazole Synthetase	Protein Coding	P22102	50	GC21M033503	11.6649	https://www.genecards.org/cgi-bin/carddisp.pl?gene=GART
TERT	Telomerase Reverse Transcriptase	Protein Coding	O14746	58	GC05M001253	11.661	https://www.genecards.org/cgi-bin/carddisp.pl?gene=TERT
SLC12A1	Solute Carrier Family 12 Member 1	Protein Coding	Q13621	54	GC15P054001	11.6588	https://www.genecards.org/cgi-bin/carddisp.pl?gene=SLC12A1
ARF1	ADP Ribosylation Factor 1	Protein Coding	P84077	52	GC01P228082	11.6541	https://www.genecards.org/cgi-bin/carddisp.pl?gene=ARF1
HGD	Homogentisate 1,2-Dioxygenase	Protein Coding	Q93099	50	GC03M120628	11.6481	https://www.genecards.org/cgi-bin/carddisp.pl?gene=HGD
OAT	Ornithine Aminotransferase	Protein Coding	P04181	54	GC10M124397	11.6469	https://www.genecards.org/cgi-bin/carddisp.pl?gene=OAT
IL1A	Interleukin 1 Alpha	Protein Coding	P01583	52	GC02M112773	11.635	https://www.genecards.org/cgi-bin/carddisp.pl?gene=IL1A
PDE1B	Phosphodiesterase 1B	Protein Coding	Q01064	50	GC12P054549	11.6334	https://www.genecards.org/cgi-bin/carddisp.pl?gene=PDE1B
PLA2G4A	Phospholipase A2 Group IVA	Protein Coding	P47712	54	GC01P186798	11.6276	https://www.genecards.org/cgi-bin/carddisp.pl?gene=PLA2G4A
PMM2	Phosphomannomutase 2	Protein Coding	O15305	53	GC16P008788	11.6211	https://www.genecards.org/cgi-bin/carddisp.pl?gene=PMM2
GC	GC Vitamin D Binding Protein	Protein Coding	P02774	51	GC04M071741	11.6016	https://www.genecards.org/cgi-bin/carddisp.pl?gene=GC
FAM3C	FAM3 Metabolism Regulating Signaling Molecule C	Protein Coding	Q92520	44	GC07M121364	11.5891	https://www.genecards.org/cgi-bin/carddisp.pl?gene=FAM3C
SERPINA3	Serpin Family A Member 3	Protein Coding	P01011	50	GC14P094612	11.575	https://www.genecards.org/cgi-bin/carddisp.pl?gene=SERPINA3
TH	Tyrosine Hydroxylase	Protein Coding	P07101	57	GC11M002163	11.5704	https://www.genecards.org/cgi-bin/carddisp.pl?gene=TH
NME2	NME/NM23 Nucleoside Diphosphate Kinase 2	Protein Coding	P22392	52	GC17P051165	11.5611	https://www.genecards.org/cgi-bin/carddisp.pl?gene=NME2
RPIA	Ribose 5-Phosphate Isomerase A	Protein Coding	P49247	50	GC02P088691	11.5421	https://www.genecards.org/cgi-bin/carddisp.pl?gene=RPIA
KCNJ1	Potassium Inwardly Rectifying Channel Subfamily J Member 1	Protein Coding	P48048	55	GC11M128741	11.5385	https://www.genecards.org/cgi-bin/carddisp.pl?gene=KCNJ1
HTR1A	5-Hydroxytryptamine Receptor 1A	Protein Coding	P08908	53	GC05M063960	11.5307	https://www.genecards.org/cgi-bin/carddisp.pl?gene=HTR1A
ACADSB	Acyl-CoA Dehydrogenase Short/Branched Chain	Protein Coding	P45954	52	GC10P123008	11.5277	https://www.genecards.org/cgi-bin/carddisp.pl?gene=ACADSB
APEX1	Apurinic/Apyrimidinic Endodeoxyribonuclease 1	Protein Coding	P27695	52	GC14P020455	11.5149	https://www.genecards.org/cgi-bin/carddisp.pl?gene=APEX1
GLB1	Galactosidase Beta 1	Protein Coding	P16278	56	GC03M032963	11.5032	https://www.genecards.org/cgi-bin/carddisp.pl?gene=GLB1
PAICS	Phosphoribosylaminoimidazole Carboxylase And Phosphoribosylaminoimidazolesuccinocarboxamide Synthase	Protein Coding	P22234	50	GC04P056410	11.5027	https://www.genecards.org/cgi-bin/carddisp.pl?gene=PAICS
HEXB	Hexosaminidase Subunit Beta	Protein Coding	P07686	54	GC05P074640	11.4914	https://www.genecards.org/cgi-bin/carddisp.pl?gene=HEXB
LCT	Lactase	Protein Coding	P09848	49	GC02M135787	11.4829	https://www.genecards.org/cgi-bin/carddisp.pl?gene=LCT
SLC11A2	Solute Carrier Family 11 Member 2	Protein Coding	P49281	54	GC12M050952	11.4795	https://www.genecards.org/cgi-bin/carddisp.pl?gene=SLC11A2
ANTKMT	Adenine Nucleotide Translocase Lysine Methyltransferase	Protein Coding	Q9BQD7	33	GC16P046485	11.4748	https://www.genecards.org/cgi-bin/carddisp.pl?gene=ANTKMT
POLB	DNA Polymerase Beta	Protein Coding	P06746	52	GC08P042338	11.4713	https://www.genecards.org/cgi-bin/carddisp.pl?gene=POLB
DMGDH	Dimethylglycine Dehydrogenase	Protein Coding	Q9UI17	49	GC05M078997	11.4701	https://www.genecards.org/cgi-bin/carddisp.pl?gene=DMGDH
GNAT3	G Protein Subunit Alpha Transducin 3	Protein Coding	A8MTJ3	42	GC07M080458	11.467	https://www.genecards.org/cgi-bin/carddisp.pl?gene=GNAT3
AMPD2	Adenosine Monophosphate Deaminase 2	Protein Coding	Q01433	52	GC01P109616	11.4657	https://www.genecards.org/cgi-bin/carddisp.pl?gene=AMPD2
PKM	Pyruvate Kinase M1/2	Protein Coding	P14618	56	GC15M072199	11.4637	https://www.genecards.org/cgi-bin/carddisp.pl?gene=PKM
AASS	Aminoadipate-Semialdehyde Synthase	Protein Coding	Q9UDR5	49	GC07M122073	11.4549	https://www.genecards.org/cgi-bin/carddisp.pl?gene=AASS
PTPN11	Protein Tyrosine Phosphatase Non-Receptor Type 11	Protein Coding	Q06124	61	GC12P112418	11.4534	https://www.genecards.org/cgi-bin/carddisp.pl?gene=PTPN11
IDUA	Alpha-L-Iduronidase	Protein Coding	P35475	52	GC04P000986	11.4513	https://www.genecards.org/cgi-bin/carddisp.pl?gene=IDUA
SCNN1A	Sodium Channel Epithelial 1 Subunit Alpha	Protein Coding	P37088	56	GC12M006346	11.4442	https://www.genecards.org/cgi-bin/carddisp.pl?gene=SCNN1A
GLYCTK	Glycerate Kinase	Protein Coding	Q8IVS8	48	GC03P053419	11.4315	https://www.genecards.org/cgi-bin/carddisp.pl?gene=GLYCTK
EP300	E1A Binding Protein P300	Protein Coding	Q09472	60	GC22P052546	11.4201	https://www.genecards.org/cgi-bin/carddisp.pl?gene=EP300
GLA	Galactosidase Alpha	Protein Coding	P06280	56	GC0XM101393	11.4014	https://www.genecards.org/cgi-bin/carddisp.pl?gene=GLA
TPO	Thyroid Peroxidase	Protein Coding	P07202	55	GC02P001374	11.3946	https://www.genecards.org/cgi-bin/carddisp.pl?gene=TPO
OGG1	8-Oxoguanine DNA Glycosylase	Protein Coding	O15527	54	GC03P014579	11.3942	https://www.genecards.org/cgi-bin/carddisp.pl?gene=OGG1
C9orf72	C9orf72-SMCR8 Complex Subunit	Protein Coding	Q96LT7	47	GC09M028870	11.3941	https://www.genecards.org/cgi-bin/carddisp.pl?gene=C9orf72
NPPA	Natriuretic Peptide A	Protein Coding	P01160	52	GC01M011846	11.3794	https://www.genecards.org/cgi-bin/carddisp.pl?gene=NPPA
FTCD	Formimidoyltransferase Cyclodeaminase	Protein Coding	O95954	49	GC21M052326	11.3765	https://www.genecards.org/cgi-bin/carddisp.pl?gene=FTCD
ACAT2	Acetyl-CoA Acetyltransferase 2	Protein Coding	Q9BWD1	52	GC06P161321	11.3697	https://www.genecards.org/cgi-bin/carddisp.pl?gene=ACAT2
HSD17B1	Hydroxysteroid 17-Beta Dehydrogenase 1	Protein Coding	P14061	48	GC17P078078	11.3669	https://www.genecards.org/cgi-bin/carddisp.pl?gene=HSD17B1
COX10	Cytochrome C Oxidase Assembly Factor Heme A:Farnesyltransferase COX10	Protein Coding	Q12887	50	GC17P014069	11.3553	https://www.genecards.org/cgi-bin/carddisp.pl?gene=COX10
IGF1R	Insulin Like Growth Factor 1 Receptor	Protein Coding	P08069	61	GC15P098648	11.35	https://www.genecards.org/cgi-bin/carddisp.pl?gene=IGF1R
APOA4	Apolipoprotein A4	Protein Coding	P06727	48	GC11M116820	11.33	https://www.genecards.org/cgi-bin/carddisp.pl?gene=APOA4
GNE	Glucosamine (UDP-N-Acetyl)-2-Epimerase/N-Acetylmannosamine Kinase	Protein Coding	Q9Y223	49	GC09M036214	11.3216	https://www.genecards.org/cgi-bin/carddisp.pl?gene=GNE
DYRK1B	Dual Specificity Tyrosine Phosphorylation Regulated Kinase 1B	Protein Coding	Q9Y463	52	GC19M039825	11.3061	https://www.genecards.org/cgi-bin/carddisp.pl?gene=DYRK1B
MLXIPL	MLX Interacting Protein Like	Protein Coding	Q9NP71	50	GC07M073593	11.2969	https://www.genecards.org/cgi-bin/carddisp.pl?gene=MLXIPL
CREBBP	CREB Binding Protein	Protein Coding	Q92793	61	GC16M010660	11.2839	https://www.genecards.org/cgi-bin/carddisp.pl?gene=CREBBP
MDH2	Malate Dehydrogenase 2	Protein Coding	P40926	54	GC07P076048	11.267	https://www.genecards.org/cgi-bin/carddisp.pl?gene=MDH2
GCH1	GTP Cyclohydrolase 1	Protein Coding	P30793	54	GC14M054842	11.2661	https://www.genecards.org/cgi-bin/carddisp.pl?gene=GCH1
ACSF3	Acyl-CoA Synthetase Family Member 3	Protein Coding	Q4G176	50	GC16P089088	11.2409	https://www.genecards.org/cgi-bin/carddisp.pl?gene=ACSF3
PDE2A	Phosphodiesterase 2A	Protein Coding	O00408	53	GC11M072576	11.24	https://www.genecards.org/cgi-bin/carddisp.pl?gene=PDE2A
PIK3R1	Phosphoinositide-3-Kinase Regulatory Subunit 1	Protein Coding	P27986	58	GC05P068215	11.2258	https://www.genecards.org/cgi-bin/carddisp.pl?gene=PIK3R1
ABCC5	ATP Binding Cassette Subfamily C Member 5	Protein Coding	O15440	50	GC03M183919	11.2211	https://www.genecards.org/cgi-bin/carddisp.pl?gene=ABCC5
SLC5A6	Solute Carrier Family 5 Member 6	Protein Coding	Q9Y289	50	GC02M027201	11.214	https://www.genecards.org/cgi-bin/carddisp.pl?gene=SLC5A6
ADORA2A	Adenosine A2a Receptor	Protein Coding	P29274	53	GC22P024417	11.2093	https://www.genecards.org/cgi-bin/carddisp.pl?gene=ADORA2A
FAM3D	FAM3 Metabolism Regulating Signaling Molecule D	Protein Coding	Q96BQ1	44	GC03M058633	11.2047	https://www.genecards.org/cgi-bin/carddisp.pl?gene=FAM3D
SCN1A	Sodium Voltage-Gated Channel Alpha Subunit 1	Protein Coding	P35498	55	GC02M165989	11.2022	https://www.genecards.org/cgi-bin/carddisp.pl?gene=SCN1A
ANGPTL4	Angiopoietin Like 4	Protein Coding	Q9BY76	50	GC19P008363	11.192	https://www.genecards.org/cgi-bin/carddisp.pl?gene=ANGPTL4
ALDH1B1	Aldehyde Dehydrogenase 1 Family Member B1	Protein Coding	P30837	50	GC09P038392	11.1819	https://www.genecards.org/cgi-bin/carddisp.pl?gene=ALDH1B1
MFN2	Mitofusin 2	Protein Coding	O95140	55	GC01P011980	11.1795	https://www.genecards.org/cgi-bin/carddisp.pl?gene=MFN2
SUCLA2	Succinate-CoA Ligase ADP-Forming Subunit Beta	Protein Coding	Q9P2R7	53	GC13M047745	11.1666	https://www.genecards.org/cgi-bin/carddisp.pl?gene=SUCLA2
ADIPOR1	Adiponectin Receptor 1	Protein Coding	Q96A54	50	GC01M202940	11.1661	https://www.genecards.org/cgi-bin/carddisp.pl?gene=ADIPOR1
MAPK14	Mitogen-Activated Protein Kinase 14	Protein Coding	Q16539	57	GC06P104232	11.1616	https://www.genecards.org/cgi-bin/carddisp.pl?gene=MAPK14
HSPA1A	Heat Shock Protein Family A (Hsp70) Member 1A	Protein Coding	P0DMV8	53	GC06P104117	11.142	https://www.genecards.org/cgi-bin/carddisp.pl?gene=HSPA1A
TFRC	Transferrin Receptor	Protein Coding	P02786	57	GC03M196144	11.1333	https://www.genecards.org/cgi-bin/carddisp.pl?gene=TFRC
SLC6A8	Solute Carrier Family 6 Member 8	Protein Coding	P48029	53	GC0XP153688	11.1291	https://www.genecards.org/cgi-bin/carddisp.pl?gene=SLC6A8
ALOX12	Arachidonate 12-Lipoxygenase, 12S Type	Protein Coding	P18054	52	GC17P007009	11.1218	https://www.genecards.org/cgi-bin/carddisp.pl?gene=ALOX12
AGTR1	Angiotensin II Receptor Type 1	Protein Coding	P30556	58	GC03P148697	11.1213	https://www.genecards.org/cgi-bin/carddisp.pl?gene=AGTR1
SLC40A1	Solute Carrier Family 40 Member 1	Protein Coding	Q9NP59	53	GC02M189560	11.1201	https://www.genecards.org/cgi-bin/carddisp.pl?gene=SLC40A1
IDS	Iduronate 2-Sulfatase	Protein Coding	P22304	55	GC0XM149476	11.1176	https://www.genecards.org/cgi-bin/carddisp.pl?gene=IDS
ADH7	Alcohol Dehydrogenase 7 (Class IV), Mu Or Sigma Polypeptide	Protein Coding	P40394	49	GC04M099412	11.1111	https://www.genecards.org/cgi-bin/carddisp.pl?gene=ADH7
SELE	Selectin E	Protein Coding	P16581	50	GC01M169722	11.0985	https://www.genecards.org/cgi-bin/carddisp.pl?gene=SELE
PRL	Prolactin	Protein Coding	P01236	50	GC06M022287	11.0805	https://www.genecards.org/cgi-bin/carddisp.pl?gene=PRL
ODC1	Ornithine Decarboxylase 1	Protein Coding	P11926	55	GC02M010432	11.0699	https://www.genecards.org/cgi-bin/carddisp.pl?gene=ODC1
EGFR	Epidermal Growth Factor Receptor	Protein Coding	P00533	62	GC07P055019	11.068	https://www.genecards.org/cgi-bin/carddisp.pl?gene=EGFR
GALNS	Galactosamine (N-Acetyl)-6-Sulfatase	Protein Coding	P34059	54	GC16M088813	11.0656	https://www.genecards.org/cgi-bin/carddisp.pl?gene=GALNS
TIAM1	TIAM Rac1 Associated GEF 1	Protein Coding	Q13009	52	GC21M031118	11.0656	https://www.genecards.org/cgi-bin/carddisp.pl?gene=TIAM1
GALNT3	Polypeptide N-Acetylgalactosaminyltransferase 3	Protein Coding	Q14435	53	GC02M165747	11.0593	https://www.genecards.org/cgi-bin/carddisp.pl?gene=GALNT3
DRD2	Dopamine Receptor D2	Protein Coding	P14416	56	GC11M113409	11.051	https://www.genecards.org/cgi-bin/carddisp.pl?gene=DRD2
MEN1	Menin 1	Protein Coding	O00255	51	GC11M064803	11.0417	https://www.genecards.org/cgi-bin/carddisp.pl?gene=MEN1
MAN2B1	Mannosidase Alpha Class 2B Member 1	Protein Coding	O00754	52	GC19M015357	11.0335	https://www.genecards.org/cgi-bin/carddisp.pl?gene=MAN2B1
GNA13	G Protein Subunit Alpha 13	Protein Coding	Q14344	51	GC17M065009	11.0292	https://www.genecards.org/cgi-bin/carddisp.pl?gene=GNA13
GNA14	G Protein Subunit Alpha 14	Protein Coding	O95837	49	GC09M077423	11.0245	https://www.genecards.org/cgi-bin/carddisp.pl?gene=GNA14
KCNQ1	Potassium Voltage-Gated Channel Subfamily Q Member 1	Protein Coding	P51787	57	GC11P002444	11.0163	https://www.genecards.org/cgi-bin/carddisp.pl?gene=KCNQ1
NDUFAF2	NADH:Ubiquinone Oxidoreductase Complex Assembly Factor 2	Protein Coding	Q8N183	48	GC05P060945	11.0133	https://www.genecards.org/cgi-bin/carddisp.pl?gene=NDUFAF2
WRN	WRN RecQ Like Helicase	Protein Coding	Q14191	53	GC08P031033	11.0056	https://www.genecards.org/cgi-bin/carddisp.pl?gene=WRN
AKR1C2	Aldo-Keto Reductase Family 1 Member C2	Protein Coding	P52895	52	GC10M004987	10.9951	https://www.genecards.org/cgi-bin/carddisp.pl?gene=AKR1C2
GNAZ	G Protein Subunit Alpha Z	Protein Coding	P19086	49	GC22P023070	10.9789	https://www.genecards.org/cgi-bin/carddisp.pl?gene=GNAZ
CYP46A1	Cytochrome P450 Family 46 Subfamily A Member 1	Protein Coding	Q9Y6A2	49	GC14P099684	10.9686	https://www.genecards.org/cgi-bin/carddisp.pl?gene=CYP46A1
FGFR3	Fibroblast Growth Factor Receptor 3	Protein Coding	P22607	62	GC04P001900	10.956	https://www.genecards.org/cgi-bin/carddisp.pl?gene=FGFR3
ADSS2	Adenylosuccinate Synthase 2	Protein Coding	P30520	50	GC01M244410	10.9556	https://www.genecards.org/cgi-bin/carddisp.pl?gene=ADSS2
CTNNB1	Catenin Beta 1	Protein Coding	P35222	60	GC03P041194	10.9544	https://www.genecards.org/cgi-bin/carddisp.pl?gene=CTNNB1
H2AC18	H2A Clustered Histone 18	Protein Coding	Q6FI13	36	GC01M155818	10.9521	https://www.genecards.org/cgi-bin/carddisp.pl?gene=H2AC18
SLC25A15	Solute Carrier Family 25 Member 15	Protein Coding	Q9Y619	50	GC13P040789	10.9512	https://www.genecards.org/cgi-bin/carddisp.pl?gene=SLC25A15
ESR2	Estrogen Receptor 2	Protein Coding	Q92731	56	GC14M064084	10.9434	https://www.genecards.org/cgi-bin/carddisp.pl?gene=ESR2
NFKB1	Nuclear Factor Kappa B Subunit 1	Protein Coding	P19838	60	GC04P102501	10.9428	https://www.genecards.org/cgi-bin/carddisp.pl?gene=NFKB1
LDLRAP1	Low Density Lipoprotein Receptor Adaptor Protein 1	Protein Coding	Q5SW96	48	GC01P025543	10.9397	https://www.genecards.org/cgi-bin/carddisp.pl?gene=LDLRAP1
FAS	Fas Cell Surface Death Receptor	Protein Coding	P25445	57	GC10P098532	10.9377	https://www.genecards.org/cgi-bin/carddisp.pl?gene=FAS
HSD17B3	Hydroxysteroid 17-Beta Dehydrogenase 3	Protein Coding	P37058	53	GC09M103193	10.9356	https://www.genecards.org/cgi-bin/carddisp.pl?gene=HSD17B3
NOS1	Nitric Oxide Synthase 1	Protein Coding	P29475	56	GC12M117208	10.93	https://www.genecards.org/cgi-bin/carddisp.pl?gene=NOS1
PCNA	Proliferating Cell Nuclear Antigen	Protein Coding	P12004	57	GC20M005114	10.9256	https://www.genecards.org/cgi-bin/carddisp.pl?gene=PCNA
NSDHL	NAD(P) Dependent Steroid Dehydrogenase-Like	Protein Coding	Q15738	52	GC0XP152830	10.9245	https://www.genecards.org/cgi-bin/carddisp.pl?gene=NSDHL
PDK4	Pyruvate Dehydrogenase Kinase 4	Protein Coding	Q16654	49	GC07M095583	10.915	https://www.genecards.org/cgi-bin/carddisp.pl?gene=PDK4
SLC6A3	Solute Carrier Family 6 Member 3	Protein Coding	Q01959	57	GC05M001392	10.9135	https://www.genecards.org/cgi-bin/carddisp.pl?gene=SLC6A3
PHEX	Phosphate Regulating Endopeptidase X-Linked	Protein Coding	P78562	50	GC0XP022032	10.9005	https://www.genecards.org/cgi-bin/carddisp.pl?gene=PHEX
IGF2BP2	Insulin Like Growth Factor 2 MRNA Binding Protein 2	Protein Coding	Q9Y6M1	51	GC03M185643	10.885	https://www.genecards.org/cgi-bin/carddisp.pl?gene=IGF2BP2
ACACB	Acetyl-CoA Carboxylase Beta	Protein Coding	O00763	53	GC12P109116	10.8788	https://www.genecards.org/cgi-bin/carddisp.pl?gene=ACACB
MT-CO2	Mitochondrially Encoded Cytochrome C Oxidase II	Protein Coding	P00403	40	GCMTP007587	10.8764	https://www.genecards.org/cgi-bin/carddisp.pl?gene=MT-CO2
HSD17B4	Hydroxysteroid 17-Beta Dehydrogenase 4	Protein Coding	P51659	53	GC05P119452	10.8752	https://www.genecards.org/cgi-bin/carddisp.pl?gene=HSD17B4
MMP9	Matrix Metallopeptidase 9	Protein Coding	P14780	60	GC20P046008	10.871	https://www.genecards.org/cgi-bin/carddisp.pl?gene=MMP9
ADCY3	Adenylate Cyclase 3	Protein Coding	O60266	53	GC02M024819	10.8684	https://www.genecards.org/cgi-bin/carddisp.pl?gene=ADCY3
DNMT1	DNA Methyltransferase 1	Protein Coding	P26358	59	GC19M010133	10.8549	https://www.genecards.org/cgi-bin/carddisp.pl?gene=DNMT1
APC	APC Regulator Of WNT Signaling Pathway	Protein Coding	P25054	56	GC05P112707	10.8468	https://www.genecards.org/cgi-bin/carddisp.pl?gene=APC
PLTP	Phospholipid Transfer Protein	Protein Coding	P55058	51	GC20M045898	10.846	https://www.genecards.org/cgi-bin/carddisp.pl?gene=PLTP
OPA1	OPA1 Mitochondrial Dynamin Like GTPase	Protein Coding	O60313	51	GC03P193594	10.8449	https://www.genecards.org/cgi-bin/carddisp.pl?gene=OPA1
MDM2	MDM2 Proto-Oncogene	Protein Coding	Q00987	60	GC12P068808	10.841	https://www.genecards.org/cgi-bin/carddisp.pl?gene=MDM2
CYP26A1	Cytochrome P450 Family 26 Subfamily A Member 1	Protein Coding	O43174	50	GC10P093073	10.8357	https://www.genecards.org/cgi-bin/carddisp.pl?gene=CYP26A1
SLC6A4	Solute Carrier Family 6 Member 4	Protein Coding	P31645	54	GC17M030194	10.8314	https://www.genecards.org/cgi-bin/carddisp.pl?gene=SLC6A4
PPAT	Phosphoribosyl Pyrophosphate Amidotransferase	Protein Coding	Q06203	49	GC04M056393	10.8287	https://www.genecards.org/cgi-bin/carddisp.pl?gene=PPAT
SRD5A1	Steroid 5 Alpha-Reductase 1	Protein Coding	P18405	50	GC05P006633	10.8174	https://www.genecards.org/cgi-bin/carddisp.pl?gene=SRD5A1
NPC1L1	NPC1 Like Intracellular Cholesterol Transporter 1	Protein Coding	Q9UHC9	50	GC07M044512	10.8148	https://www.genecards.org/cgi-bin/carddisp.pl?gene=NPC1L1
TK2	Thymidine Kinase 2	Protein Coding	O00142	49	GC16M066508	10.805	https://www.genecards.org/cgi-bin/carddisp.pl?gene=TK2
LONP1	Lon Peptidase 1, Mitochondrial	Protein Coding	P36776	52	GC19M005691	10.7993	https://www.genecards.org/cgi-bin/carddisp.pl?gene=LONP1
GHR	Growth Hormone Receptor	Protein Coding	P10912	53	GC05P042429	10.7894	https://www.genecards.org/cgi-bin/carddisp.pl?gene=GHR
GTF2H2	General Transcription Factor IIH Subunit 2	Protein Coding	Q13888	43	GC05M075655	10.7855	https://www.genecards.org/cgi-bin/carddisp.pl?gene=GTF2H2
DNAH8	Dynein Axonemal Heavy Chain 8	Protein Coding	Q96JB1	45	GC06P104260	10.7724	https://www.genecards.org/cgi-bin/carddisp.pl?gene=DNAH8
AGXT2	Alanine--Glyoxylate Aminotransferase 2	Protein Coding	Q9BYV1	47	GC05M034998	10.7707	https://www.genecards.org/cgi-bin/carddisp.pl?gene=AGXT2
GNB4	G Protein Subunit Beta 4	Protein Coding	Q9HAV0	50	GC03M179397	10.7684	https://www.genecards.org/cgi-bin/carddisp.pl?gene=GNB4
PDE4D	Phosphodiesterase 4D	Protein Coding	Q08499	55	GC05M058969	10.7607	https://www.genecards.org/cgi-bin/carddisp.pl?gene=PDE4D
AGK	Acylglycerol Kinase	Protein Coding	Q53H12	47	GC07P141551	10.7484	https://www.genecards.org/cgi-bin/carddisp.pl?gene=AGK
RPA2	Replication Protein A2	Protein Coding	P15927	50	GC01M029430	10.7438	https://www.genecards.org/cgi-bin/carddisp.pl?gene=RPA2
RACK1	Receptor For Activated C Kinase 1	Protein Coding	P63244	50	GC05M182224	10.7433	https://www.genecards.org/cgi-bin/carddisp.pl?gene=RACK1
B2M	Beta-2-Microglobulin	Protein Coding	P61769	56	GC15P044711	10.7259	https://www.genecards.org/cgi-bin/carddisp.pl?gene=B2M
ALDH3A1	Aldehyde Dehydrogenase 3 Family Member A1	Protein Coding	P30838	53	GC17M019737	10.7235	https://www.genecards.org/cgi-bin/carddisp.pl?gene=ALDH3A1
IL4	Interleukin 4	Protein Coding	P05112	53	GC05P132673	10.7192	https://www.genecards.org/cgi-bin/carddisp.pl?gene=IL4
ALDOA	Aldolase, Fructose-Bisphosphate A	Protein Coding	P04075	55	GC16P030064	10.7155	https://www.genecards.org/cgi-bin/carddisp.pl?gene=ALDOA
F5	Coagulation Factor V	Protein Coding	P12259	54	GC01M169511	10.7042	https://www.genecards.org/cgi-bin/carddisp.pl?gene=F5
CYP26B1	Cytochrome P450 Family 26 Subfamily B Member 1	Protein Coding	Q9NR63	50	GC02M072129	10.7012	https://www.genecards.org/cgi-bin/carddisp.pl?gene=CYP26B1
NEU1	Neuraminidase 1	Protein Coding	Q99519	53	GC06M031857	10.7004	https://www.genecards.org/cgi-bin/carddisp.pl?gene=NEU1
CYP4F3	Cytochrome P450 Family 4 Subfamily F Member 3	Protein Coding	Q08477	48	GC19P015640	10.6996	https://www.genecards.org/cgi-bin/carddisp.pl?gene=CYP4F3
SCNN1B	Sodium Channel Epithelial 1 Subunit Beta	Protein Coding	P51168	55	GC16P023278	10.6937	https://www.genecards.org/cgi-bin/carddisp.pl?gene=SCNN1B
MAOB	Monoamine Oxidase B	Protein Coding	P27338	50	GC0XM043766	10.6879	https://www.genecards.org/cgi-bin/carddisp.pl?gene=MAOB
ASAH1	N-Acylsphingosine Amidohydrolase 1	Protein Coding	Q13510	56	GC08M018055	10.6847	https://www.genecards.org/cgi-bin/carddisp.pl?gene=ASAH1
GNG2	G Protein Subunit Gamma 2	Protein Coding	P59768	48	GC14P051826	10.6818	https://www.genecards.org/cgi-bin/carddisp.pl?gene=GNG2
IGF2R	Insulin Like Growth Factor 2 Receptor	Protein Coding	P11717	53	GC06P159969	10.6675	https://www.genecards.org/cgi-bin/carddisp.pl?gene=IGF2R
SCNN1G	Sodium Channel Epithelial 1 Subunit Gamma	Protein Coding	P51170	54	GC16P023182	10.6582	https://www.genecards.org/cgi-bin/carddisp.pl?gene=SCNN1G
EPO	Erythropoietin	Protein Coding	P01588	49	GC07P100720	10.6353	https://www.genecards.org/cgi-bin/carddisp.pl?gene=EPO
WNK1	WNK Lysine Deficient Protein Kinase 1	Protein Coding	Q9H4A3	55	GC12P000733	10.6347	https://www.genecards.org/cgi-bin/carddisp.pl?gene=WNK1
AKR1C4	Aldo-Keto Reductase Family 1 Member C4	Protein Coding	P17516	53	GC10P005195	10.6242	https://www.genecards.org/cgi-bin/carddisp.pl?gene=AKR1C4
POLG2	DNA Polymerase Gamma 2, Accessory Subunit	Protein Coding	Q9UHN1	47	GC17M064477	10.6221	https://www.genecards.org/cgi-bin/carddisp.pl?gene=POLG2
SOAT1	Sterol O-Acyltransferase 1	Protein Coding	P35610	50	GC01P179262	10.6018	https://www.genecards.org/cgi-bin/carddisp.pl?gene=SOAT1
SLC25A6	Solute Carrier Family 25 Member 6	Protein Coding	P12236	48	GC0XM001386	10.599	https://www.genecards.org/cgi-bin/carddisp.pl?gene=SLC25A6
TXN	Thioredoxin	Protein Coding	P10599	52	GC09M110243	10.5948	https://www.genecards.org/cgi-bin/carddisp.pl?gene=TXN
FECH	Ferrochelatase	Protein Coding	P22830	54	GC18M057544	10.5754	https://www.genecards.org/cgi-bin/carddisp.pl?gene=FECH
NRAS	NRAS Proto-Oncogene, GTPase	Protein Coding	P01111	57	GC01M114704	10.5704	https://www.genecards.org/cgi-bin/carddisp.pl?gene=NRAS
FADS2	Fatty Acid Desaturase 2	Protein Coding	O95864	50	GC11P061792	10.5659	https://www.genecards.org/cgi-bin/carddisp.pl?gene=FADS2
FOXO3	Forkhead Box O3	Protein Coding	O43524	54	GC06P108559	10.5584	https://www.genecards.org/cgi-bin/carddisp.pl?gene=FOXO3
NR1D1	Nuclear Receptor Subfamily 1 Group D Member 1	Protein Coding	P20393	53	GC17M040092	10.5478	https://www.genecards.org/cgi-bin/carddisp.pl?gene=NR1D1
GTF2H1	General Transcription Factor IIH Subunit 1	Protein Coding	P32780	49	GC11P018815	10.5416	https://www.genecards.org/cgi-bin/carddisp.pl?gene=GTF2H1
AHSG	Alpha 2-HS Glycoprotein	Protein Coding	P02765	51	GC03P186653	10.5397	https://www.genecards.org/cgi-bin/carddisp.pl?gene=AHSG
SNCA	Synuclein Alpha	Protein Coding	P37840	58	GC04M089724	10.5392	https://www.genecards.org/cgi-bin/carddisp.pl?gene=SNCA
CAPN10	Calpain 10	Protein Coding	Q9HC96	47	GC02P240586	10.5328	https://www.genecards.org/cgi-bin/carddisp.pl?gene=CAPN10
GNB5	G Protein Subunit Beta 5	Protein Coding	O14775	51	GC15M134189	10.529	https://www.genecards.org/cgi-bin/carddisp.pl?gene=GNB5
MTHFD2	Methylenetetrahydrofolate Dehydrogenase (NADP+ Dependent) 2, Methenyltetrahydrofolate Cyclohydrolase	Protein Coding	P13995	48	GC02P074186	10.4993	https://www.genecards.org/cgi-bin/carddisp.pl?gene=MTHFD2
AKR1C1	Aldo-Keto Reductase Family 1 Member C1	Protein Coding	Q04828	50	GC10P004963	10.4987	https://www.genecards.org/cgi-bin/carddisp.pl?gene=AKR1C1
GSK3B	Glycogen Synthase Kinase 3 Beta	Protein Coding	P49841	57	GC03M119821	10.4947	https://www.genecards.org/cgi-bin/carddisp.pl?gene=GSK3B
TALDO1	Transaldolase 1	Protein Coding	P37837	53	GC11P002866	10.4937	https://www.genecards.org/cgi-bin/carddisp.pl?gene=TALDO1
TYR	Tyrosinase	Protein Coding	P14679	55	GC11P089177	10.4883	https://www.genecards.org/cgi-bin/carddisp.pl?gene=TYR
NUBP2	NUBP Iron-Sulfur Cluster Assembly Factor 2, Cytosolic	Protein Coding	Q9Y5Y2	46	GC16P001782	10.4784	https://www.genecards.org/cgi-bin/carddisp.pl?gene=NUBP2
PHKA2	Phosphorylase Kinase Regulatory Subunit Alpha 2	Protein Coding	P46019	52	GC0XM018892	10.4778	https://www.genecards.org/cgi-bin/carddisp.pl?gene=PHKA2
GALC	Galactosylceramidase	Protein Coding	P54803	52	GC14M087837	10.4731	https://www.genecards.org/cgi-bin/carddisp.pl?gene=GALC
TXNRD2	Thioredoxin Reductase 2	Protein Coding	Q9NNW7	52	GC22M019863	10.4634	https://www.genecards.org/cgi-bin/carddisp.pl?gene=TXNRD2
MOCS1	Molybdenum Cofactor Synthesis 1	Protein Coding	Q9NZB8	46	GC06M039899	10.4475	https://www.genecards.org/cgi-bin/carddisp.pl?gene=MOCS1
MT-ND2	Mitochondrially Encoded NADH:Ubiquinone Oxidoreductase Core Subunit 2	Protein Coding	P03891	40	GCMTP004472	10.4419	https://www.genecards.org/cgi-bin/carddisp.pl?gene=MT-ND2
CYCS	Cytochrome C, Somatic	Protein Coding	P99999	55	GC07M025118	10.4352	https://www.genecards.org/cgi-bin/carddisp.pl?gene=CYCS
MMP2	Matrix Metallopeptidase 2	Protein Coding	P08253	60	GC16P055390	10.4283	https://www.genecards.org/cgi-bin/carddisp.pl?gene=MMP2
AKAP13	A-Kinase Anchoring Protein 13	Protein Coding	Q12802	49	GC15P133143	10.4282	https://www.genecards.org/cgi-bin/carddisp.pl?gene=AKAP13
FGFR4	Fibroblast Growth Factor Receptor 4	Protein Coding	P22455	58	GC05P177086	10.4149	https://www.genecards.org/cgi-bin/carddisp.pl?gene=FGFR4
PLA2G7	Phospholipase A2 Group VII	Protein Coding	Q13093	57	GC06M046704	10.4147	https://www.genecards.org/cgi-bin/carddisp.pl?gene=PLA2G7
LIG1	DNA Ligase 1	Protein Coding	P18858	54	GC19M048115	10.4065	https://www.genecards.org/cgi-bin/carddisp.pl?gene=LIG1
PGM1	Phosphoglucomutase 1	Protein Coding	P36871	54	GC01P063593	10.3891	https://www.genecards.org/cgi-bin/carddisp.pl?gene=PGM1
SDHD	Succinate Dehydrogenase Complex Subunit D	Protein Coding	O14521	52	GC11P112156	10.387	https://www.genecards.org/cgi-bin/carddisp.pl?gene=SDHD
GSTA1	Glutathione S-Transferase Alpha 1	Protein Coding	P08263	49	GC06M052791	10.3837	https://www.genecards.org/cgi-bin/carddisp.pl?gene=GSTA1
UROC1	Urocanate Hydratase 1	Protein Coding	Q96N76	46	GC03M126481	10.3836	https://www.genecards.org/cgi-bin/carddisp.pl?gene=UROC1
NUBPL	NUBP Iron-Sulfur Cluster Assembly Factor, Mitochondrial	Protein Coding	Q8TB37	47	GC14P031489	10.3802	https://www.genecards.org/cgi-bin/carddisp.pl?gene=NUBPL
HOGA1	4-Hydroxy-2-Oxoglutarate Aldolase 1	Protein Coding	Q86XE5	48	GC10P098710	10.3726	https://www.genecards.org/cgi-bin/carddisp.pl?gene=HOGA1
SARDH	Sarcosine Dehydrogenase	Protein Coding	Q9UL12	50	GC09M133663	10.3698	https://www.genecards.org/cgi-bin/carddisp.pl?gene=SARDH
CYP2C18	Cytochrome P450 Family 2 Subfamily C Member 18	Protein Coding	P33260	49	GC10P098639	10.367	https://www.genecards.org/cgi-bin/carddisp.pl?gene=CYP2C18
GPD1	Glycerol-3-Phosphate Dehydrogenase 1	Protein Coding	P21695	51	GC12P050528	10.3618	https://www.genecards.org/cgi-bin/carddisp.pl?gene=GPD1
NUDT1	Nudix Hydrolase 1	Protein Coding	P36639	48	GC07P002242	10.3521	https://www.genecards.org/cgi-bin/carddisp.pl?gene=NUDT1
SI	Sucrase-Isomaltase	Protein Coding	P14410	52	GC03M164978	10.347	https://www.genecards.org/cgi-bin/carddisp.pl?gene=SI
DBT	Dihydrolipoamide Branched Chain Transacylase E2	Protein Coding	P11182	50	GC01M100186	10.3443	https://www.genecards.org/cgi-bin/carddisp.pl?gene=DBT
ABCG1	ATP Binding Cassette Subfamily G Member 1	Protein Coding	P45844	49	GC21P042199	10.336	https://www.genecards.org/cgi-bin/carddisp.pl?gene=ABCG1
PYY	Peptide YY	Protein Coding	P10082	48	GC17M043952	10.3352	https://www.genecards.org/cgi-bin/carddisp.pl?gene=PYY
COX6B1	Cytochrome C Oxidase Subunit 6B1	Protein Coding	P14854	50	GC19P083154	10.3275	https://www.genecards.org/cgi-bin/carddisp.pl?gene=COX6B1
CASP8	Caspase 8	Protein Coding	Q14790	59	GC02P201233	10.326	https://www.genecards.org/cgi-bin/carddisp.pl?gene=CASP8
WFS1	Wolframin ER Transmembrane Glycoprotein	Protein Coding	O76024	52	GC04P006269	10.3254	https://www.genecards.org/cgi-bin/carddisp.pl?gene=WFS1
IL1RN	Interleukin 1 Receptor Antagonist	Protein Coding	P18510	57	GC02P125995	10.3241	https://www.genecards.org/cgi-bin/carddisp.pl?gene=IL1RN
DUT	Deoxyuridine Triphosphatase	Protein Coding	P33316	50	GC15P048331	10.3068	https://www.genecards.org/cgi-bin/carddisp.pl?gene=DUT
VCAM1	Vascular Cell Adhesion Molecule 1	Protein Coding	P19320	53	GC01P100719	10.3026	https://www.genecards.org/cgi-bin/carddisp.pl?gene=VCAM1
PYCR1	Pyrroline-5-Carboxylate Reductase 1	Protein Coding	P32322	52	GC17M081932	10.2964	https://www.genecards.org/cgi-bin/carddisp.pl?gene=PYCR1
IDO1	Indoleamine 2,3-Dioxygenase 1	Protein Coding	P14902	53	GC08P039891	10.2944	https://www.genecards.org/cgi-bin/carddisp.pl?gene=IDO1
BCO1	Beta-Carotene Oxygenase 1	Protein Coding	Q9HAY6	45	GC16P081238	10.2943	https://www.genecards.org/cgi-bin/carddisp.pl?gene=BCO1
GNA12	G Protein Subunit Alpha 12	Protein Coding	Q03113	46	GC07M002728	10.2935	https://www.genecards.org/cgi-bin/carddisp.pl?gene=GNA12
AK4	Adenylate Kinase 4	Protein Coding	P27144	48	GC01P065147	10.2774	https://www.genecards.org/cgi-bin/carddisp.pl?gene=AK4
ADAMTS13	ADAM Metallopeptidase With Thrombospondin Type 1 Motif 13	Protein Coding	Q76LX8	54	GC09P133414	10.2591	https://www.genecards.org/cgi-bin/carddisp.pl?gene=ADAMTS13
DTYMK	Deoxythymidylate Kinase	Protein Coding	P23919	51	GC02M241675	10.2513	https://www.genecards.org/cgi-bin/carddisp.pl?gene=DTYMK
GNAT2	G Protein Subunit Alpha Transducin 2	Protein Coding	P19087	52	GC01M109603	10.2426	https://www.genecards.org/cgi-bin/carddisp.pl?gene=GNAT2
XRCC3	X-Ray Repair Cross Complementing 3	Protein Coding	O43542	49	GC14M103697	10.2417	https://www.genecards.org/cgi-bin/carddisp.pl?gene=XRCC3
MCF2L	MCF.2 Cell Line Derived Transforming Sequence Like	Protein Coding	O15068	48	GC13P112894	10.2209	https://www.genecards.org/cgi-bin/carddisp.pl?gene=MCF2L
GPI	Glucose-6-Phosphate Isomerase	Protein Coding	P06744	54	GC19P034359	10.2203	https://www.genecards.org/cgi-bin/carddisp.pl?gene=GPI
GBE1	1,4-Alpha-Glucan Branching Enzyme 1	Protein Coding	Q04446	50	GC03M081489	10.216	https://www.genecards.org/cgi-bin/carddisp.pl?gene=GBE1
PGK1	Phosphoglycerate Kinase 1	Protein Coding	P00558	56	GC0XP078062	10.2154	https://www.genecards.org/cgi-bin/carddisp.pl?gene=PGK1
BMAL1	Basic Helix-Loop-Helix ARNT Like 1	Protein Coding	O00327	48	GC11P013277	10.2147	https://www.genecards.org/cgi-bin/carddisp.pl?gene=BMAL1
TLR2	Toll Like Receptor 2	Protein Coding	O60603	58	GC04P153684	10.2014	https://www.genecards.org/cgi-bin/carddisp.pl?gene=TLR2
TKT	Transketolase	Protein Coding	P29401	52	GC03M053224	10.1953	https://www.genecards.org/cgi-bin/carddisp.pl?gene=TKT
MT-CO3	Mitochondrially Encoded Cytochrome C Oxidase III	Protein Coding	P00414	36	GCMTP009209	10.1849	https://www.genecards.org/cgi-bin/carddisp.pl?gene=MT-CO3
MSMO1	Methylsterol Monooxygenase 1	Protein Coding	Q15800	50	GC04P165327	10.1592	https://www.genecards.org/cgi-bin/carddisp.pl?gene=MSMO1
TK1	Thymidine Kinase 1	Protein Coding	P04183	52	GC17M078175	10.1491	https://www.genecards.org/cgi-bin/carddisp.pl?gene=TK1
GNG3	G Protein Subunit Gamma 3	Protein Coding	P63215	44	GC11P062914	10.1489	https://www.genecards.org/cgi-bin/carddisp.pl?gene=GNG3
ACOX1	Acyl-CoA Oxidase 1	Protein Coding	Q15067	53	GC17M075941	10.1481	https://www.genecards.org/cgi-bin/carddisp.pl?gene=ACOX1
NNMT	Nicotinamide N-Methyltransferase	Protein Coding	P40261	50	GC11P114257	10.1437	https://www.genecards.org/cgi-bin/carddisp.pl?gene=NNMT
GALNT2	Polypeptide N-Acetylgalactosaminyltransferase 2	Protein Coding	Q10471	52	GC01P230057	10.1368	https://www.genecards.org/cgi-bin/carddisp.pl?gene=GALNT2
MTNR1B	Melatonin Receptor 1B	Protein Coding	P49286	51	GC11P092969	10.1286	https://www.genecards.org/cgi-bin/carddisp.pl?gene=MTNR1B
ARG2	Arginase 2	Protein Coding	P78540	52	GC14P067619	10.1283	https://www.genecards.org/cgi-bin/carddisp.pl?gene=ARG2
EEF1D	Eukaryotic Translation Elongation Factor 1 Delta	Protein Coding	P29692	48	GC08M143579	10.1275	https://www.genecards.org/cgi-bin/carddisp.pl?gene=EEF1D
PEPD	Peptidase D	Protein Coding	P12955	52	GC19M033386	10.1164	https://www.genecards.org/cgi-bin/carddisp.pl?gene=PEPD
PIK3C2A	Phosphatidylinositol-4-Phosphate 3-Kinase Catalytic Subunit Type 2 Alpha	Protein Coding	O00443	54	GC11M017772	10.1	https://www.genecards.org/cgi-bin/carddisp.pl?gene=PIK3C2A
GNMT	Glycine N-Methyltransferase	Protein Coding	Q14749	52	GC06P042960	10.0888	https://www.genecards.org/cgi-bin/carddisp.pl?gene=GNMT
APOC1	Apolipoprotein C1	Protein Coding	P02654	46	GC19P044914	10.0863	https://www.genecards.org/cgi-bin/carddisp.pl?gene=APOC1
NDUFS2	NADH:Ubiquinone Oxidoreductase Core Subunit S2	Protein Coding	O75306	50	GC01P161197	10.0813	https://www.genecards.org/cgi-bin/carddisp.pl?gene=NDUFS2
THAP11	THAP Domain Containing 11	Protein Coding	Q96EK4	43	GC16P067844	10.0774	https://www.genecards.org/cgi-bin/carddisp.pl?gene=THAP11
PFAS	Phosphoribosylformylglycinamidine Synthase	Protein Coding	O15067	50	GC17P008247	10.0684	https://www.genecards.org/cgi-bin/carddisp.pl?gene=PFAS
GUSB	Glucuronidase Beta	Protein Coding	P08236	54	GC07M065960	10.0665	https://www.genecards.org/cgi-bin/carddisp.pl?gene=GUSB
DNM1L	Dynamin 1 Like	Protein Coding	O00429	55	GC12P032679	10.0624	https://www.genecards.org/cgi-bin/carddisp.pl?gene=DNM1L
HSD3B1	Hydroxy-Delta-5-Steroid Dehydrogenase, 3 Beta- And Steroid Delta-Isomerase 1	Protein Coding	P14060	50	GC01P119507	10.0575	https://www.genecards.org/cgi-bin/carddisp.pl?gene=HSD3B1
SCO1	Synthesis Of Cytochrome C Oxidase 1	Protein Coding	O75880	52	GC17M010672	10.0467	https://www.genecards.org/cgi-bin/carddisp.pl?gene=SCO1
ALAD	Aminolevulinate Dehydratase	Protein Coding	P13716	53	GC09M113386	10.0357	https://www.genecards.org/cgi-bin/carddisp.pl?gene=ALAD
SLC46A1	Solute Carrier Family 46 Member 1	Protein Coding	Q96NT5	49	GC17M059912	10.021	https://www.genecards.org/cgi-bin/carddisp.pl?gene=SLC46A1
CD38	CD38 Molecule	Protein Coding	P28907	53	GC04P021471	10.0196	https://www.genecards.org/cgi-bin/carddisp.pl?gene=CD38
CTLA4	Cytotoxic T-Lymphocyte Associated Protein 4	Protein Coding	P16410	54	GC02P203854	10.007	https://www.genecards.org/cgi-bin/carddisp.pl?gene=CTLA4

## Sheet: Supplementary Table 2
Supplementary Table 2: . Oligonucleotides used in research
siRNA	sense(5'-3')	antisense(5'-3')
si-ACOX1-001	GCCGAGAGAUCGAGAACAUTT	AUGUUCUCGAUCUCUCGGCTT
si-ACOX1-002	GCUUGGAAAGACUUCAAAUTT	AUUUGAAGUCUUUCCAAGCTT
si-ACOX1-003	GCACCAUUGCCAUCCGAUATT	UAUCGGAUGGCAAUGGUGCTT
si-ACOX1-004	GCCUCAGAUUACACAAGUATT	UACUUGUGUAAUCUGAGGCTT
si-CPT2-001	CCAGGCUGCCUAUUCCCAATT	UUGGGAAUAGGCAGCCUGGTT
si-CPT2-002	CCGUUGUUCUGAACUUUAATT	UUAAAGUUCAGAACAACGGTT
si-CPT2-003	GCACAGUGCUGGUGAGCUUTT	AAGCUCACCAGCACUGUGCTT
si-CPT2-004	GCAUCUGGCAGCAGCCAAATT	UUUGGCUGCUGCCAGAUGCTT
Primer
GAPDH	GGCCTCCAAGGAGTAAGACC (forward)	AGGGGAGATTCAGTGTGGTG (reverse)
ACOX1	TGTCCTATTTGAACGACCTGCCCA (forward)	AGGTTCCAAGCTACCTCCTTGCTT(reverse)
CPT2	TCCTGTCCACGAGCACACTGAG(forward)	AGCATACCCAACACCAAAGCCATC(reverse)

## Sheet: Supplementary Table 3
Supplementary Table 3: In the single-cell sequencing data, a total of 102 nucleotide metabolism-related genes were differentially expressed in epithelial cells of tumor and normal tissues.
	p_val	avg_log2FC	pct.1	pct.2	p_val_adj
HMGCS2	0	-1.03147	0.265	0.58	0
PARP1	0	0.510851	0.35	0.145	0
PCSK9	0	0.464883	0.131	0.011	0
SCD	0	1.11077	0.353	0.065	0
PCCA	0	0.849286	0.346	0.139	0
PKM	0	0.53314	0.633	0.402	0
HSD11B2	0	-0.691989	0.424	0.609	0
FASN	0	0.564816	0.303	0.112	0
MTHFD2	0	0.46846	0.273	0.097	0
AHCY	0	0.549805	0.368	0.161	0
PCK1	0	-0.848571	0.437	0.685	0
TKT	0	0.551051	0.505	0.267	0
FAM3D	0	-0.493835	0.71	0.855	0
ABCG2	0	-0.90927	0.04	0.192	0
PAICS	0	0.524017	0.322	0.126	0
CXCL8	0	0.841612	0.159	0.008	0
MLXIPL	0	0.51194	0.157	0.029	0
MYC	0	0.638299	0.336	0.128	0
ALDOB	0	0.690095	0.176	0.038	0
IMPDH2	1.38e-301	0.50575	0.396	0.186	3.01e-297
ACADS	8.37e-298	-0.673885	0.342	0.516	1.82e-293
FAM3B	5.6e-296	0.506927	0.174	0.042	1.22e-291
FGFR4	2.31e-287	0.398483	0.204	0.06	5.03e-283
COX6B1	4.72e-278	-0.284039	0.813	0.831	1.03e-273
ATIC	1.12e-274	0.406964	0.287	0.116	2.43e-270
IMPDH1	1.2e-263	0.350998	0.164	0.042	2.6e-259
PYCR1	2.49e-256	0.392596	0.237	0.087	5.43e-252
FABP2	4.23e-254	-0.652544	0.235	0.415	9.21e-250
ETHE1	4.32e-254	-0.531046	0.564	0.641	9.39e-250
SULT1A1	9.3e-253	-0.729578	0.25	0.411	2.02e-248
NDUFAF2	1.16e-235	0.389896	0.279	0.12	2.53e-231
LRPPRC	1.82e-235	0.396294	0.429	0.228	3.96e-231
ODC1	2.63e-235	0.428665	0.436	0.238	5.73e-231
APEX1	3.38e-230	0.391524	0.343	0.166	7.35e-226
IRS2	1.93e-218	0.449506	0.424	0.237	4.2e-214
PGK1	7.91e-218	0.446634	0.54	0.349	1.72e-213
PDP1	4.44e-215	0.387018	0.171	0.055	9.66e-211
LIPG	2.77e-212	0.346614	0.185	0.064	6.03e-208
SCNN1B	1.49e-208	-0.634815	0.125	0.274	3.23e-204
GMPS	1.77e-207	0.305673	0.218	0.086	3.86e-203
SLC2A1	1.13e-202	0.442136	0.252	0.112	2.45e-198
GART	2.06e-195	0.290683	0.183	0.066	4.49e-191
DNMT1	8.57e-194	0.336519	0.214	0.087	1.86e-189
MAOA	1.37e-193	-0.569174	0.336	0.469	2.97e-189
ALDH1B1	8.33e-192	0.333499	0.179	0.066	1.81e-187
IDH2	2.82e-191	0.364457	0.391	0.216	6.13e-187
GSTP1	2.74e-189	0.298785	0.844	0.697	5.96e-185
CAD	5.06e-186	0.263767	0.114	0.028	1.1e-181
LPIN1	2.44e-185	0.340797	0.216	0.09	5.32e-181
PPAT	5.73e-184	0.256757	0.112	0.028	1.25e-179
MCCC2	4.05e-182	0.293365	0.284	0.138	8.82e-178
PTPN11	2.3e-180	0.306204	0.296	0.147	5.01e-176
WNK1	5.71e-178	0.294049	0.369	0.2	1.24e-173
ACACA	3.64e-174	0.284301	0.153	0.053	7.92e-170
SLC40A1	1.04e-172	0.446415	0.378	0.219	2.27e-168
GNAI2	1.63e-172	0.266604	0.245	0.112	3.54e-168
DTYMK	4.43e-168	0.296827	0.186	0.075	9.64e-164
BRCA2	4.34e-167	0.391244	0.143	0.049	9.45e-163
GOT2	6.91e-166	0.307507	0.311	0.164	1.5e-161
COMT	3.11e-165	0.294008	0.364	0.201	6.77e-161
EEF1D	1.82e-163	0.339846	0.591	0.399	3.96e-159
NUDT1	5.4e-159	0.300301	0.222	0.102	1.18e-154
MTHFD1	7.53e-157	0.250902	0.153	0.057	1.64e-152
NR3C2	1.13e-153	-0.54551	0.231	0.363	2.47e-149
DDB1	8.04e-153	0.260828	0.304	0.161	1.75e-148
MSMO1	7.66e-151	0.33514	0.274	0.143	1.67e-146
RRM1	1.51e-145	0.276206	0.181	0.079	3.29e-141
LONP1	1.77e-140	0.26896	0.264	0.137	3.85e-136
PRDX1	6.3e-129	0.298555	0.675	0.527	1.37e-124
ACADVL	1.25e-126	-0.328605	0.639	0.673	2.72e-122
HSPA8	5.84e-125	0.281877	0.694	0.531	1.27e-120
NAMPT	2e-122	0.283509	0.307	0.178	4.36e-118
PCNA	3.45e-120	0.276735	0.278	0.157	7.51e-116
PDE3A	6.72e-116	-0.451045	0.104	0.201	1.46e-111
GNA11	6.8e-96	-0.477179	0.322	0.403	1.48e-91
TCF7L2	7.35e-96	-0.367282	0.584	0.612	1.6e-91
GPT	2.83e-92	-0.393378	0.197	0.298	6.16e-88
ETFB	1.19e-87	-0.27354	0.632	0.639	2.58e-83
ABCB1	2.13e-86	-0.576567	0.125	0.204	4.64e-82
SLC22A5	1.39e-82	-0.453848	0.148	0.23	3.01e-78
B2M	9.53e-78	-0.428278	0.394	0.454	2.07e-73
ACOX1	2.17e-55	-0.441019	0.187	0.249	4.73e-51
PPARG	2.98e-51	-0.395356	0.255	0.313	6.49e-47
TCN2	1.05e-50	-0.331688	0.079	0.132	2.29e-46
ADH1C	6.66e-50	-0.260831	0.112	0.175	1.45e-45
PDK4	1.23e-46	-0.302876	0.228	0.296	2.67e-42
RAPGEF5	5.01e-45	-0.414884	0.225	0.279	1.09e-40
FGFR3	5.31e-44	-0.384924	0.146	0.2	1.16e-39
SCNN1A	9.82e-42	-0.341398	0.465	0.478	2.14e-37
HMOX1	1.64e-38	-0.294356	0.063	0.105	3.58e-34
CYP3A5	1.57e-36	-0.302877	0.395	0.432	3.42e-32
SMPD1	3.57e-36	-0.278318	0.129	0.181	7.76e-32
CPT1A	5.8e-33	-0.284567	0.085	0.126	1.26e-28
HLA-B	8.44e-30	-0.370116	0.334	0.359	1.84e-25
ARHGEF16	4.78e-29	-0.329666	0.301	0.335	1.04e-24
ENPP1	5.69e-24	-0.274259	0.082	0.115	1.24e-19
VDR	2.38e-22	-0.321601	0.307	0.328	5.17e-18
PRKAG2	4.99e-20	-0.357255	0.215	0.245	1.08e-15
PPARD	5.13e-20	-0.328741	0.131	0.162	1.12e-15
CPT2	1.09e-19	-0.304735	0.185	0.214	2.37e-15
ARHGEF11	1.41e-15	-0.286147	0.29	0.309	3.07e-11
SLC16A1	2.24e-05	-0.253415	0.288	0.282	0.487753
